# Supplementary material for: Discovery of plasma biomarkers related to blood-brain barrier dysregulation in Alzheimer’s disease
Source: Front Bioinform. 2024 Oct 4;4:1463001. doi: 10.3389/fbinf.2024.1463001 (PMC11487119; doi:10.3389/fbinf.2024.1463001)
Supplement: Supplementary file 1 [file Table2.XLSX]

## Sheet: Supplementary Table 2
	p_adj	p_raw	Direction of regulation
ACTB	6.68e-39	2.26e-42	upregulated
TUBB2B	9.35e-39	6.33e-42	upregulated
UBA52	1.68e-36	1.7e-39	upregulated
GNAI3	7.88e-35	1.07e-37	upregulated
POTEE	1.19e-34	2.01e-37	upregulated
TUBA3D	2.14e-32	4.35e-35	upregulated
PPIH	6.25e-31	1.48e-33	upregulated
PGAM2	1.28e-30	3.46e-33	upregulated
TUBB8	2.14e-30	6.51e-33	upregulated
CKM	2.23e-30	7.55e-33	upregulated
ENO3	6.52e-29	2.43e-31	upregulated
C4B	2.93e-28	1.19e-30	upregulated
DES	6.33e-28	2.79e-30	upregulated
PRDX4	1.42e-26	6.74e-29	upregulated
CLTCL1	3.03e-25	1.54e-27	upregulated
ACTA2	6.85e-25	3.71e-27	upregulated
HSP90AB2P	2.98e-24	1.72e-26	upregulated
TPI1	5.64e-24	3.44e-26	upregulated
PCK2	7.5e-23	4.82e-25	downregulated
BDH1	3.98e-22	2.69e-24	downregulated
LONP1	9.27e-22	6.58e-24	downregulated
VGF	1.31e-21	9.74e-24	downregulated
EPPK1	1.19e-20	9.7e-23	upregulated
RANBP2	1.19e-20	9.53e-23	upregulated
RPH3A	1.46e-20	1.24e-22	downregulated
ALG2	1.98e-20	1.75e-22	upregulated
RAP1B	7.8e-18	7.13e-20	upregulated
GNB2	9.28e-18	8.79e-20	upregulated
GNB4	2.7e-17	2.65e-19	upregulated
C4A	5.86e-17	5.95e-19	upregulated
RAB2A	1.3e-16	1.37e-18	downregulated
HSPB1	1.43e-16	1.55e-18	upregulated
ABLIM2	2.14e-15	2.39e-17	downregulated
SPTB	4.01e-15	4.62e-17	upregulated
CEND1	5.02e-15	5.95e-17	downregulated
FTL	1.01e-14	1.23e-16	upregulated
DPP6	1.02e-14	1.28e-16	downregulated
TUBB	5.68e-14	7.3e-16	upregulated
CYFIP1	6.76e-14	8.92e-16	upregulated
PACSIN1	8.14e-14	1.1e-15	downregulated
TPM3	1.03e-13	1.43e-15	upregulated
KRAS	5.17e-13	7.34e-15	downregulated
CADM3	5.66e-13	8.43e-15	downregulated
PIK3R1	5.66e-13	8.32e-15	downregulated
GAP43	1.14e-12	1.74e-14	downregulated
FABP7	1.37e-12	2.14e-14	upregulated
MRPS36	1.44e-12	2.29e-14	downregulated
RAB18	1.82e-12	2.96e-14	downregulated
NDUFA2	2.05e-12	3.39e-14	downregulated
CCT3	2.55e-12	4.32e-14	downregulated
CNTNAP2	3.36e-12	5.8e-14	downregulated
UQCRFS1	4.54e-12	7.99e-14	downregulated
MGST3	5.37e-12	9.63e-14	downregulated
ASAP1	6.77e-12	1.24e-13	downregulated
CPEB2	7.75e-12	1.47e-13	downregulated
EIF4A3	7.75e-12	1.47e-13	upregulated
SYNPO	1.04e-11	2.01e-13	downregulated
BCR	2.07e-11	4.06e-13	downregulated
ERC2	3.14e-11	6.37e-13	downregulated
KIAA1549L	3.14e-11	6.37e-13	downregulated
VDAC1	3.54e-11	7.31e-13	downregulated
SYT12	4.34e-11	9.12e-13	downregulated
APP	5.37e-11	1.15e-12	upregulated
ADD2	6.79e-11	1.49e-12	downregulated
VIM	6.79e-11	1.49e-12	upregulated
MYL9	7.04e-11	1.57e-12	upregulated
PYGL	9.03e-11	2.05e-12	upregulated
PBXIP1	9.59e-11	2.21e-12	upregulated
BASP1	1.68e-10	3.91e-12	downregulated
EPB41	1.89e-10	4.48e-12	upregulated
GIPC1	2.3e-10	5.53e-12	upregulated
NDUFV1	2.97e-10	7.24e-12	downregulated
DLGAP1	3.11e-10	7.7e-12	downregulated
SNAP25	3.11e-10	7.79e-12	downregulated
FERMT1	3.34e-10	8.59e-12	downregulated
MAN2C1	3.34e-10	8.49e-12	downregulated
STX1A	3.91e-10	1.02e-11	downregulated
HDAC11	4.05e-10	1.07e-11	upregulated
PADI2	4.63e-10	1.24e-11	upregulated
PAFAH1B3	4.74e-10	1.3e-11	upregulated
PPIF	4.74e-10	1.3e-11	upregulated
EHD4	7.39e-10	2.05e-11	upregulated
APOO	8.23e-10	2.31e-11	downregulated
AP3D1	8.74e-10	2.48e-11	downregulated
NDUFV2	1.18e-09	3.38e-11	downregulated
CD200	1.34e-09	3.9e-11	downregulated
CD44	1.56e-09	4.6e-11	upregulated
PDPK1	2e-09	5.96e-11	downregulated
HSPB6	2.22e-09	6.7e-11	upregulated
PDHX	2.39e-09	7.26e-11	downregulated
GPM6B	2.44e-09	7.52e-11	downregulated
NDUFB5	2.56e-09	7.97e-11	downregulated
SLC1A2	2.56e-09	8.06e-11	downregulated
NDUFA8	2.57e-09	8.16e-11	downregulated
NDUFA6	2.99e-09	9.6e-11	downregulated
BGN	3.68e-09	1.2e-10	upregulated
GPD1	3.69e-09	1.21e-10	upregulated
PPIAL4F	7.16e-09	2.38e-10	upregulated
NDUFB11	8.12e-09	2.72e-10	downregulated
TPM4	8.9e-09	3.01e-10	upregulated
BDH2	9.12e-09	3.12e-10	upregulated
NDUFA7	9.77e-09	3.37e-10	downregulated
RBBP4	1e-08	3.49e-10	downregulated
FBXO3	1.1e-08	3.86e-10	upregulated
PPID	1.15e-08	4.08e-10	upregulated
PRDX6	1.2e-08	4.31e-10	upregulated
CAPG	1.26e-08	4.56e-10	upregulated
SHANK2	1.6e-08	5.83e-10	downregulated
SLC4A10	1.71e-08	6.3e-10	downregulated
CACNA2D1	1.71e-08	6.37e-10	downregulated
VAMP2	1.72e-08	6.45e-10	downregulated
CLU	1.82e-08	6.89e-10	upregulated
IDH3B	2.08e-08	7.95e-10	downregulated
BSN	2.2e-08	8.49e-10	downregulated
PRRT2	2.38e-08	9.28e-10	downregulated
SNCG	2.72e-08	1.07e-09	downregulated
CYBB	3.4e-08	1.35e-09	upregulated
GRIA3	3.67e-08	1.47e-09	downregulated
ENO2	4.19e-08	1.69e-09	upregulated
CYFIP2	4.21e-08	1.71e-09	downregulated
NEFH	4.7e-08	1.92e-09	upregulated
SIRPA	5.02e-08	2.07e-09	downregulated
CASKIN1	6.44e-08	2.68e-09	downregulated
DIS3L2	6.76e-08	2.86e-09	upregulated
MTHFD1	6.76e-08	2.86e-09	upregulated
FHL1	7e-08	2.98e-09	upregulated
PPP3CC	7.09e-08	3.05e-09	upregulated
LAP3	7.5e-08	3.25e-09	upregulated
UQCRC1	7.5e-08	3.28e-09	downregulated
ABHD14B	7.63e-08	3.36e-09	upregulated
HBA2	7.9e-08	3.5e-09	upregulated
ANXA5	7.92e-08	3.54e-09	upregulated
SPON1	8.74e-08	3.93e-09	upregulated
GNG4	9.05e-08	4.1e-09	downregulated
CRIP2	1.04e-07	4.76e-09	downregulated
CHCHD3	1.08e-07	4.96e-09	downregulated
BRK1	1.21e-07	5.63e-09	downregulated
HSPA2	1.23e-07	5.75e-09	upregulated
RAB8A	1.25e-07	5.87e-09	upregulated
MARK1	1.28e-07	6.06e-09	downregulated
IQSEC1	1.32e-07	6.31e-09	downregulated
EHD1	1.38e-07	6.65e-09	upregulated
CSTB	1.4e-07	6.79e-09	upregulated
SORBS1	1.56e-07	7.62e-09	downregulated
TLN1	1.67e-07	8.19e-09	upregulated
CSRP1	1.71e-07	8.45e-09	upregulated
VDAC2	1.75e-07	8.71e-09	downregulated
AKAP5	1.8e-07	8.99e-09	downregulated
PEPD	2.53e-07	1.28e-08	upregulated
AP2S1	2.59e-07	1.32e-08	downregulated
CADM2	2.6e-07	1.33e-08	downregulated
ACTR3B	2.75e-07	1.41e-08	downregulated
PRRT1	3.02e-07	1.57e-08	downregulated
DDAH2	3.29e-07	1.72e-08	upregulated
CTNNA1	3.62e-07	1.9e-08	upregulated
CTNND1	3.75e-07	1.98e-08	downregulated
NDUFA4	3.76e-07	2e-08	downregulated
ILK	4.05e-07	2.17e-08	upregulated
C3	4.07e-07	2.19e-08	upregulated
ADD1	4.29e-07	2.32e-08	downregulated
PLCB1	4.44e-07	2.42e-08	downregulated
CAP2	4.47e-07	2.47e-08	downregulated
UQCRH	4.47e-07	2.47e-08	downregulated
SLC25A46	4.82e-07	2.67e-08	downregulated
ITGAV	5.09e-07	2.84e-08	upregulated
TMEM65	5.21e-07	2.93e-08	downregulated
BAIAP2	5.28e-07	2.99e-08	downregulated
RBMXL1	5.52e-07	3.14e-08	upregulated
S100A6	5.54e-07	3.17e-08	upregulated
SLC25A11	5.57e-07	3.2e-08	downregulated
GNG12	6.3e-07	3.64e-08	upregulated
APOE	6.65e-07	3.87e-08	upregulated
NEFL	6.81e-07	3.98e-08	upregulated
DLG4	7.04e-07	4.15e-08	downregulated
EPHB1	7.28e-07	4.31e-08	upregulated
ATP4A	7.31e-07	4.36e-08	upregulated
VCAN	8.02e-07	4.81e-08	upregulated
C1QBP	8.47e-07	5.1e-08	downregulated
RPE	8.84e-07	5.36e-08	upregulated
GPR158	9.15e-07	5.57e-08	downregulated
RMDN1	9.28e-07	5.68e-08	downregulated
PGM3	9.41e-07	5.8e-08	upregulated
NDUFA10	9.45e-07	5.85e-08	downregulated
TPPP3	9.49e-07	5.91e-08	upregulated
LAMA5	9.63e-07	6.03e-08	upregulated
PTN	1.05e-06	6.58e-08	upregulated
STX1B	1.1e-06	6.97e-08	downregulated
ICAM1	1.16e-06	7.4e-08	upregulated
PURA	1.2e-06	7.69e-08	downregulated
FAH	1.24e-06	7.99e-08	upregulated
ITIH2	1.24e-06	7.99e-08	upregulated
COX5A	1.32e-06	8.64e-08	downregulated
FABP5	1.32e-06	8.64e-08	upregulated
RALB	1.37e-06	8.98e-08	upregulated
EPN1	1.39e-06	9.15e-08	downregulated
HAPLN2	1.39e-06	9.24e-08	upregulated
SGTB	1.39e-06	9.24e-08	downregulated
SDHA	1.39e-06	9.33e-08	downregulated
GAD2	1.51e-06	1.02e-07	downregulated
NDUFB9	1.61e-06	1.09e-07	downregulated
HNRNPF	1.62e-06	1.1e-07	upregulated
PLXNA1	1.69e-06	1.16e-07	downregulated
SLC25A10	1.69e-06	1.16e-07	downregulated
DKK3	1.84e-06	1.27e-07	upregulated
FBXO2	1.89e-06	1.33e-07	upregulated
HBB	1.89e-06	1.32e-07	upregulated
SLC25A22	1.89e-06	1.33e-07	downregulated
TUBB6	1.89e-06	1.33e-07	upregulated
NDUFS1	2.01e-06	1.42e-07	downregulated
GNA13	2.05e-06	1.46e-07	upregulated
SYNGAP1	2.05e-06	1.46e-07	downregulated
IDH2	2.06e-06	1.48e-07	downregulated
GSTM4	2.21e-06	1.59e-07	upregulated
AP3B2	2.27e-06	1.64e-07	downregulated
ATCAY	2.53e-06	1.84e-07	downregulated
PRDX1	2.54e-06	1.85e-07	upregulated
HGS	3.08e-06	2.26e-07	downregulated
BANF1	3.27e-06	2.41e-07	upregulated
CA2	3.29e-06	2.44e-07	upregulated
SLC4A4	3.33e-06	2.48e-07	downregulated
AHCYL1	3.38e-06	2.53e-07	downregulated
SLC4A1	3.49e-06	2.63e-07	upregulated
PDHA1	3.87e-06	2.94e-07	downregulated
PSAT1	3.87e-06	2.94e-07	upregulated
ETF1	3.96e-06	3.02e-07	upregulated
CPNE8	4.04e-06	3.1e-07	upregulated
PPP2R2B	4.04e-06	3.1e-07	upregulated
ALDH5A1	4.16e-06	3.22e-07	downregulated
GSTP1	4.16e-06	3.22e-07	upregulated
ARL8A	4.18e-06	3.25e-07	upregulated
ATP2B1	4.24e-06	3.31e-07	downregulated
SQSTM1	4.34e-06	3.4e-07	upregulated
LPP	4.4e-06	3.47e-07	upregulated
ACO2	4.4e-06	3.5e-07	downregulated
MSN	4.4e-06	3.5e-07	upregulated
OLFM1	4.51e-06	3.6e-07	downregulated
GNAI1	4.53e-06	3.63e-07	downregulated
NRN1	4.99e-06	4.02e-07	downregulated
AK1	5.06e-06	4.09e-07	upregulated
DPYSL3	5.3e-06	4.32e-07	upregulated
ERLIN2	5.3e-06	4.32e-07	upregulated
NNT	5.58e-06	4.57e-07	downregulated
GFRA2	5.58e-06	4.61e-07	downregulated
HAGH	5.58e-06	4.61e-07	downregulated
TBC1D10B	5.72e-06	4.74e-07	downregulated
NDUFC2	5.8e-06	4.83e-07	downregulated
PLCD3	5.99e-06	5.01e-07	upregulated
HPCA	6.07e-06	5.1e-07	upregulated
TMEM163	6.16e-06	5.19e-07	downregulated
TUBA8	6.25e-06	5.29e-07	upregulated
NDUFS5	6.85e-06	5.84e-07	downregulated
PHGDH	6.85e-06	5.84e-07	upregulated
TOMM22	7.08e-06	6.06e-07	downregulated
DYNLT3	7.31e-06	6.28e-07	downregulated
ATP1B2	7.48e-06	6.45e-07	downregulated
CS	7.87e-06	6.81e-07	downregulated
SDHB	9.21e-06	8.01e-07	downregulated
PNPO	9.68e-06	8.45e-07	upregulated
TBC1D24	9.82e-06	8.61e-07	downregulated
STXBP1	1.02e-05	9e-07	downregulated
PLCD1	1.06e-05	9.33e-07	upregulated
CBR3	1.06e-05	9.41e-07	upregulated
HBD	1.12e-05	9.93e-07	upregulated
CYC1	1.14e-05	1.02e-06	downregulated
SCAI	1.19e-05	1.07e-06	downregulated
IMPA1	1.19e-05	1.08e-06	upregulated
EDF1	1.2e-05	1.08e-06	upregulated
TSPAN7	1.25e-05	1.13e-06	downregulated
STIP1	1.47e-05	1.34e-06	upregulated
SWAP70	1.51e-05	1.38e-06	upregulated
NECAP1	1.51e-05	1.39e-06	downregulated
KCNIP4	1.52e-05	1.4e-06	downregulated
BRAF	1.62e-05	1.5e-06	downregulated
TKT	1.62e-05	1.5e-06	upregulated
LMNA	1.67e-05	1.56e-06	upregulated
SUMO4	1.68e-05	1.57e-06	upregulated
VAMP3	1.72e-05	1.61e-06	upregulated
PFKM	1.73e-05	1.63e-06	downregulated
WNK4	1.9e-05	1.79e-06	downregulated
AGK	2.25e-05	2.13e-06	downregulated
AP2A1	2.32e-05	2.22e-06	downregulated
PSMA4	2.32e-05	2.22e-06	downregulated
PTRHD1	2.32e-05	2.22e-06	upregulated
DNAJC6	2.49e-05	2.4e-06	downregulated
LRPPRC	2.49e-05	2.4e-06	downregulated
DYNC1I1	2.52e-05	2.44e-06	downregulated
AHNAK	2.57e-05	2.51e-06	upregulated
NDUFA5	2.57e-05	2.51e-06	downregulated
ACAD9	2.68e-05	2.64e-06	downregulated
GNB5	2.68e-05	2.64e-06	downregulated
SHANK3	2.68e-05	2.64e-06	downregulated
ATP2A2	2.74e-05	2.71e-06	downregulated
PTGR1	2.83e-05	2.8e-06	upregulated
PGD	2.91e-05	2.9e-06	upregulated
EEF1A1	3.06e-05	3.05e-06	upregulated
BSCL2	3.07e-05	3.08e-06	downregulated
DLD	3.14e-05	3.16e-06	downregulated
TPP1	3.21e-05	3.24e-06	upregulated
PNP	3.28e-05	3.32e-06	upregulated
SLC30A3	3.5e-05	3.55e-06	downregulated
NIPSNAP3B	3.66e-05	3.74e-06	upregulated
PRKCG	3.66e-05	3.74e-06	downregulated
ATP1B1	3.74e-05	3.83e-06	downregulated
GABRB2	3.79e-05	3.9e-06	downregulated
GPR37L1	3.81e-05	3.93e-06	downregulated
GPM6A	3.96e-05	4.1e-06	downregulated
ACAN	3.97e-05	4.14e-06	upregulated
PPP1CC	3.97e-05	4.14e-06	upregulated
KIF1A	4.06e-05	4.24e-06	downregulated
ARMC10	4.22e-05	4.42e-06	downregulated
TMED8	4.27e-05	4.5e-06	downregulated
SLC4A7	4.44e-05	4.69e-06	downregulated
ATP6V0D1	4.73e-05	5.02e-06	downregulated
COX7A2L	4.76e-05	5.06e-06	downregulated
PRKRA	4.78e-05	5.1e-06	downregulated
MIF	4.81e-05	5.14e-06	upregulated
CRYL1	4.94e-05	5.32e-06	upregulated
PRELP	4.94e-05	5.32e-06	upregulated
RUFY3	5.05e-05	5.45e-06	downregulated
LLGL1	5.21e-05	5.68e-06	upregulated
PSD3	5.21e-05	5.68e-06	downregulated
RAB1B	5.21e-05	5.68e-06	downregulated
EZR	5.36e-05	5.87e-06	upregulated
NTM	5.36e-05	5.87e-06	downregulated
GSTK1	5.47e-05	6.02e-06	downregulated
ECHS1	5.83e-05	6.49e-06	downregulated
IDH1	5.83e-05	6.49e-06	upregulated
PDHB	5.83e-05	6.49e-06	downregulated
PIK3R4	5.83e-05	6.43e-06	downregulated
PEA15	5.9e-05	6.59e-06	downregulated
PPFIA2	5.95e-05	6.7e-06	downregulated
SNPH	5.95e-05	6.7e-06	downregulated
SORD	5.95e-05	6.7e-06	upregulated
LIMK1	5.96e-05	6.76e-06	downregulated
PPP3CA	5.96e-05	6.76e-06	downregulated
NDUFS6	5.99e-05	6.81e-06	downregulated
ANXA2	6.23e-05	7.1e-06	upregulated
RNPS1	6.41e-05	7.34e-06	upregulated
NDUFB3	6.89e-05	7.9e-06	downregulated
AQP4	6.97e-05	8.02e-06	upregulated
NIPSNAP1	7.05e-05	8.16e-06	downregulated
PKLR	7.05e-05	8.16e-06	upregulated
GABRA1	7.57e-05	8.78e-06	downregulated
ATPAF1	7.73e-05	9e-06	upregulated
NDUFA11	7.77e-05	9.07e-06	downregulated
OGT	7.81e-05	9.15e-06	downregulated
SLC30A9	8.05e-05	9.45e-06	downregulated
HP	8.09e-05	9.53e-06	upregulated
GYG1	8.2e-05	9.68e-06	upregulated
ADIRF	8.28e-05	9.84e-06	upregulated
SLC25A27	8.28e-05	9.84e-06	downregulated
SYNGR3	8.37e-05	1e-05	downregulated
TAGLN3	8.37e-05	1e-05	downregulated
DHX15	8.9e-05	1.07e-05	upregulated
AIF1L	8.95e-05	1.08e-05	upregulated
CAT	9.15e-05	1.1e-05	upregulated
NIPSNAP3A	9.19e-05	1.11e-05	upregulated
PHYHD1	9.47e-05	1.15e-05	upregulated
PSMB3	9.52e-05	1.16e-05	upregulated
RPS3A	9.57e-05	1.17e-05	downregulated
RTN4	9.7e-05	1.18e-05	downregulated
ACAT2	9.9e-05	1.21e-05	upregulated
SUCLA2	0.000100368	1.23e-05	downregulated
MAP2K6	0.000100621	1.24e-05	upregulated
NDUFA12	0.000100621	1.24e-05	downregulated
LHPP	0.000101154	1.25e-05	upregulated
COTL1	0.000102228	1.27e-05	upregulated
SLC25A3	0.000102228	1.27e-05	downregulated
BAG3	0.00010611	1.33e-05	upregulated
MAOB	0.000106671	1.34e-05	upregulated
NBEA	0.000107237	1.35e-05	downregulated
SLC2A3	0.000110416	1.39e-05	downregulated
GSTM1	0.000111002	1.4e-05	upregulated
GMPS	0.00011159	1.41e-05	downregulated
TPPP	0.000123322	1.56e-05	downregulated
SLC17A7	0.000125042	1.59e-05	downregulated
NDUFS2	0.000126702	1.62e-05	downregulated
NUMB	0.000132506	1.7e-05	downregulated
ATP6V0A1	0.000134968	1.74e-05	downregulated
SCAMP4	0.000134968	1.74e-05	downregulated
ARFGAP1	0.000138926	1.79e-05	downregulated
PPP2R5D	0.000139658	1.81e-05	downregulated
SRSF2	0.000141503	1.83e-05	upregulated
CCDC136	0.000145266	1.89e-05	downregulated
GRIPAP1	0.000145266	1.89e-05	downregulated
ASAH1	0.000151483	1.98e-05	upregulated
COX7C	0.000151483	1.98e-05	downregulated
S100B	0.000152276	2e-05	upregulated
ATP6V1B2	0.000152874	2.01e-05	downregulated
ALAD	0.00015755	2.08e-05	upregulated
CADPS2	0.000164689	2.18e-05	downregulated
ATL1	0.00016685	2.21e-05	downregulated
MYH4	0.000171261	2.28e-05	upregulated
TIMM8A	0.000171261	2.28e-05	downregulated
NDUFS8	0.000183206	2.45e-05	downregulated
ABR	0.000185601	2.49e-05	downregulated
SAMM50	0.000186574	2.51e-05	downregulated
GCLM	0.000194956	2.63e-05	upregulated
FAM162A	0.000197497	2.67e-05	downregulated
RAB2B	0.000198532	2.69e-05	upregulated
SF3A3	0.000202678	2.75e-05	downregulated
ITPKA	0.000203739	2.77e-05	downregulated
PKM	0.0002043	2.79e-05	upregulated
TRIO	0.0002043	2.79e-05	downregulated
SYNJ1	0.00020696	2.84e-05	downregulated
CRYM	0.000207537	2.86e-05	downregulated
HIP1	0.000207537	2.86e-05	upregulated
NDUFB8	0.000208629	2.88e-05	downregulated
CHGA	0.000209727	2.9e-05	upregulated
PSD	0.000210832	2.93e-05	downregulated
TMOD3	0.000215226	2.99e-05	upregulated
SLC9A6	0.000221401	3.09e-05	downregulated
COL6A1	0.000226004	3.16e-05	upregulated
HOOK3	0.000227193	3.18e-05	downregulated
GRIA2	0.000230143	3.23e-05	downregulated
HSPA1B	0.000230799	3.25e-05	upregulated
MECR	0.000230799	3.26e-05	downregulated
NDUFA3	0.000232015	3.28e-05	downregulated
PPP2CB	0.000235027	3.33e-05	downregulated
CLTB	0.000243015	3.46e-05	downregulated
UQCRQ	0.000243015	3.46e-05	downregulated
CPNE2	0.000244295	3.49e-05	upregulated
NRBP1	0.000245583	3.52e-05	downregulated
HEBP2	0.000254513	3.65e-05	upregulated
TTYH3	0.000255252	3.68e-05	downregulated
UGP2	0.000255252	3.68e-05	upregulated
QPRT	0.000260528	3.76e-05	upregulated
CLTC	0.00026992	3.91e-05	downregulated
GDI2	0.000273456	3.97e-05	upregulated
ARMCX3	0.000280553	4.09e-05	downregulated
RAB35	0.000280553	4.09e-05	downregulated
HOMER1	0.000288498	4.22e-05	downregulated
SV2A	0.00029221	4.28e-05	downregulated
SLC25A6	0.000298136	4.38e-05	downregulated
SLC25A5	0.000318369	4.69e-05	upregulated
HK1	0.000327237	4.83e-05	downregulated
AAK1	0.000333997	4.94e-05	downregulated
ADH5	0.000334216	4.98e-05	upregulated
SYT7	0.000334216	4.98e-05	downregulated
TLN2	0.000334216	4.98e-05	downregulated
SNRPD2	0.000335964	5.01e-05	upregulated
ISOC1	0.000342812	5.13e-05	upregulated
MCAM	0.000349004	5.24e-05	upregulated
MICAL3	0.000349004	5.24e-05	downregulated
ATP6V1H	0.000355306	5.36e-05	downregulated
DAAM2	0.000355306	5.36e-05	upregulated
SLC7A5	0.000359835	5.44e-05	downregulated
LAMP2	0.000364424	5.52e-05	upregulated
PCDH1	0.00036633	5.57e-05	downregulated
S100A10	0.000368246	5.61e-05	upregulated
CALU	0.000372938	5.69e-05	downregulated
MTX2	0.000396941	6.09e-05	downregulated
NDUFB1	0.000396941	6.09e-05	downregulated
GABBR2	0.000399013	6.13e-05	downregulated
AIFM1	0.00039934	6.18e-05	downregulated
APEH	0.00039934	6.18e-05	downregulated
CA4	0.00039934	6.18e-05	downregulated
OPCML	0.000404407	6.27e-05	downregulated
LETM1	0.000409538	6.36e-05	downregulated
ATP2B2	0.000411682	6.41e-05	downregulated
GPC1	0.000416902	6.5e-05	downregulated
PREX1	0.000447811	7e-05	downregulated
MAPK3	0.000450141	7.05e-05	upregulated
TXNRD1	0.00046597	7.32e-05	downregulated
PDCD6IP	0.000481289	7.59e-05	downregulated
SORBS2	0.000481289	7.59e-05	downregulated
CTNND2	0.000490918	7.76e-05	downregulated
MAP2	0.000493464	7.82e-05	downregulated
COX6B1	0.000502252	7.99e-05	downregulated
DGKB	0.000502252	7.99e-05	downregulated
SNRPD3	0.000504858	8.05e-05	upregulated
NPC2	0.000530158	8.47e-05	upregulated
NDUFS4	0.000532899	8.53e-05	downregulated
LINGO1	0.000559516	8.97e-05	downregulated
GNAO1	0.000566499	9.11e-05	downregulated
BLVRB	0.000572359	9.24e-05	upregulated
GRM3	0.000572359	9.24e-05	downregulated
CTTN	0.000590968	9.58e-05	downregulated
PTGR2	0.000590968	9.58e-05	upregulated
IRGQ	0.000594012	9.65e-05	downregulated
LGI4	0.000603253	9.86e-05	upregulated
RAB6A	0.000603253	9.86e-05	upregulated
VPS45	0.000603253	9.86e-05	downregulated
C1orf198	0.000613906	0.000100759	upregulated
SERPINE2	0.000613906	0.00010076	downregulated
VPS29	0.000617074	0.000101488	downregulated
NPEPPS	0.000624742	0.000102961	upregulated
CD47	0.000641662	0.000105967	downregulated
IMMT	0.0006543	0.000108275	downregulated
DNAJC5	0.000678899	0.000113035	downregulated
GAPDH	0.000678899	0.000113035	upregulated
SUCLG1	0.000678899	0.000113035	downregulated
ATP1A3	0.000682293	0.000113831	downregulated
MBOAT7	0.000695782	0.000116317	downregulated
STXBP5L	0.000714507	0.000119689	downregulated
IGHG2	0.000720411	0.000121409	upregulated
KIF5C	0.000720411	0.000121409	downregulated
NUMBL	0.000720411	0.000121409	downregulated
CARHSP1	0.000729291	0.000123153	upregulated
CEP170B	0.000733037	0.000124033	downregulated
NECAB2	0.000740589	0.000125812	downregulated
UQCRC2	0.000740589	0.000125734	downregulated
CYCS	0.000760446	0.000129443	downregulated
DNM1L	0.00076435	0.000130366	downregulated
PSME2	0.000779257	0.000133173	upregulated
RTN1	0.000783254	0.000134121	downregulated
MGLL	0.000791308	0.000136035	downregulated
PAK1	0.000791308	0.000136035	downregulated
ITGB1	0.000799452	0.000137977	upregulated
PAK2	0.000799452	0.000137977	upregulated
HPX	0.000801986	0.000138957	upregulated
TUFM	0.000801986	0.000138956	downregulated
LAMB2	0.000811829	0.000140937	upregulated
SMC1A	0.000815998	0.000141937	upregulated
PDE1A	0.000820189	0.000142943	downregulated
CCT7	0.000830245	0.000144977	downregulated
CRYAB	0.000840371	0.000147029	upregulated
PSMC4	0.000850708	0.000149126	upregulated
FASN	0.000861115	0.000151241	upregulated
CYP46A1	0.000865534	0.000152311	upregulated
FGA	0.000869972	0.000153386	upregulated
PTGDS	0.000899369	0.000158873	upregulated
GLO1	0.000902248	0.000159992	upregulated
NAPB	0.000902248	0.000159993	downregulated
NAGK	0.000905147	0.000161119	upregulated
NLN	0.000905147	0.000161119	downregulated
UCHL5	0.000922635	0.000164544	downregulated
ATP6V1C1	0.000953691	0.000170406	downregulated
PGAM5	0.000977021	0.000175236	downregulated
RAP2C	0.000977021	0.000175236	upregulated
CD82	0.000982011	0.000176463	upregulated
RAC1	0.00098702	0.000177697	downregulated
BLVRA	0.000999008	0.000180193	upregulated
PCDH7	0.0010764	0.000194518	downregulated
NRCAM	0.00108187	0.000195872	downregulated
CNDP2	0.00108481	0.000198606	upregulated
FLNA	0.00108481	0.000197235	upregulated
HBE1	0.00108481	0.000198607	upregulated
OGN	0.00108481	0.000198607	upregulated
RAB3A	0.00108481	0.000198584	downregulated
SVOP	0.00108481	0.000198605	downregulated
PFN2	0.00109033	0.000199987	upregulated
MAP7D1	0.00109388	0.000201377	downregulated
RBM8A	0.00109388	0.000201377	upregulated
FBXO41	0.00113028	0.000208462	downregulated
GNA11	0.00113604	0.000209907	upregulated
PDK3	0.00114973	0.000212826	downregulated
NINJ2	0.00117757	0.000218776	upregulated
SYT1	0.00117757	0.000218776	downregulated
PRPF19	0.00123341	0.000229568	downregulated
ARHGAP35	0.00123741	0.00023115	downregulated
CDV3	0.00123741	0.00023115	downregulated
INA	0.0012435	0.000232709	upregulated
ADD3	0.00126724	0.00023758	upregulated
CAPN2	0.00127136	0.000239213	upregulated
FGB	0.00127136	0.000239213	upregulated
CIRBP	0.00128657	0.000242512	downregulated
DNAJB11	0.00130197	0.000245854	downregulated
VPS8	0.00130856	0.000247541	upregulated
FKBP15	0.00133327	0.000252666	upregulated
PSMD8	0.00134918	0.000256139	downregulated
CISD1	0.00136527	0.000259656	downregulated
SF3B2	0.00138154	0.000263218	downregulated
TECPR1	0.001398	0.000266827	downregulated
CHCHD6	0.00140504	0.000268646	downregulated
G3BP1	0.00141214	0.000270481	upregulated
RPL32	0.00142894	0.000274182	downregulated
FARSB	0.00148307	0.000285573	downregulated
MARK2	0.00148307	0.000285573	downregulated
AKR1C2	0.00149054	0.000287514	upregulated
HNRNPDL	0.00151579	0.000293412	downregulated
TAGLN2	0.00151579	0.000293412	upregulated
LYRM9	0.00152341	0.000295403	downregulated
LASP1	0.00153107	0.000297406	downregulated
BCKDHB	0.00155969	0.000303494	downregulated
QDPR	0.0015781	0.00030761	upregulated
HEBP1	0.00160758	0.000313899	upregulated
EEA1	0.00165968	0.000324635	downregulated
EIF4E	0.00167924	0.000329029	downregulated
CDC42	0.00168764	0.000331245	downregulated
OPA1	0.00171602	0.000337978	downregulated
VCL	0.00171602	0.000337977	upregulated
NTRK3	0.00175959	0.000347155	downregulated
MT3	0.00178024	0.00035183	downregulated
CRABP1	0.00178911	0.00035419	upregulated
MAP6	0.00179803	0.000356564	downregulated
UBXN4	0.0018191	0.000361358	upregulated
UQCR10	0.0018404	0.000366212	downregulated
MFN2	0.00184956	0.00036866	downregulated
NEGR1	0.00185563	0.000371126	downregulated
TTC1	0.00185563	0.000371125	downregulated
LGALS3	0.00187733	0.000376102	upregulated
USP10	0.00188668	0.000378614	downregulated
CA1	0.00189608	0.000381141	upregulated
C2CD4C	0.00191823	0.000386243	downregulated
ATP6V1G2	0.00197963	0.000399276	downregulated
PFN1	0.00200269	0.000404604	upregulated
CPNE3	0.00203945	0.000412721	upregulated
MOB1A	0.00207684	0.00042099	upregulated
LY6H	0.00211486	0.000429414	downregulated
AFG3L2	0.00213938	0.000435115	downregulated
ANKFY1	0.00220733	0.000449682	upregulated
BPNT1	0.00224757	0.000458641	downregulated
PISD	0.00230355	0.000470843	downregulated
RAB8B	0.00236081	0.000483348	upregulated
MTM1	0.00236459	0.000486521	upregulated
SGTA	0.00236459	0.000486521	upregulated
SYT2	0.00236459	0.000486522	upregulated
OPALIN	0.00236843	0.000489716	upregulated
PRKAR1B	0.00236843	0.000489714	downregulated
PTGFRN	0.00236843	0.000489716	downregulated
CLIC1	0.00237619	0.000492929	upregulated
RHOB	0.00237619	0.000492925	downregulated
PGK1	0.00238722	0.000496024	upregulated
VDAC3	0.00239962	0.000499413	downregulated
MKKS	0.00240752	0.000502687	downregulated
OGDH	0.00240752	0.000502687	downregulated
ADAM22	0.00243127	0.000509292	downregulated
FDXR	0.00243127	0.00050929	upregulated
BPHL	0.00245921	0.000515977	downregulated
ATP12A	0.00248745	0.000522744	upregulated
GJB6	0.00253242	0.00053305	downregulated
SUMF2	0.00254485	0.000536529	downregulated
TIMM9	0.00257401	0.000543547	downregulated
TRIM3	0.00260348	0.000550651	upregulated
MYLK	0.00261206	0.000554235	downregulated
YWHAH	0.00261206	0.0005542	upregulated
TJP2	0.00262487	0.000557841	upregulated
NECAB1	0.00267214	0.00056879	downregulated
ARRB1	0.00270266	0.000576201	upregulated
IDI1	0.00271158	0.00057994	downregulated
RANBP6	0.00271158	0.00057994	downregulated
KIAA0513	0.00272485	0.000583698	downregulated
DMXL2	0.00282354	0.000606749	downregulated
NUDT3	0.00282354	0.00060675	downregulated
IQGAP1	0.00283733	0.000610673	upregulated
NDUFA13	0.00286509	0.000618589	downregulated
PIP5K1C	0.00286509	0.000618587	downregulated
MAP2K2	0.0029118	0.000630645	upregulated
SYNGR1	0.0029118	0.00063064	downregulated
NDUFA9	0.00296384	0.000642917	downregulated
ARL2	0.00297828	0.000647057	upregulated
CLTA	0.00306098	0.000668132	downregulated
EHD2	0.00306098	0.000668132	upregulated
GLTP	0.00306098	0.000668132	upregulated
PSME1	0.00311545	0.000681076	upregulated
HNRNPH3	0.00322716	0.000707681	upregulated
KIF3B	0.00322716	0.000707682	downregulated
AIDA	0.00326353	0.000716762	downregulated
RUVBL2	0.00327933	0.000721342	upregulated
CFL2	0.00328512	0.000725949	upregulated
FKBP4	0.00328512	0.000725948	upregulated
NUTF2	0.00328512	0.000725949	upregulated
VAC14	0.00332208	0.000735243	downregulated
LGI3	0.00337572	0.000749399	upregulated
RAB12	0.00337572	0.000749397	downregulated
BRSK1	0.0033869	0.000754171	downregulated
DLAT	0.0033869	0.000754173	downregulated
DNAJA1	0.00349069	0.000778465	upregulated
MYH9	0.00350754	0.00078341	upregulated
HEPACAM	0.00352448	0.000788387	upregulated
CSK	0.00358656	0.000803486	upregulated
DDX17	0.00362122	0.000813699	upregulated
MAG	0.00362122	0.000813701	upregulated
PRKAA1	0.00363866	0.000818852	upregulated
PRKAA2	0.00365072	0.000824037	upregulated
VAT1	0.00365072	0.000824037	upregulated
ALDH9A1	0.0036683	0.000829246	upregulated
GSTO1	0.00368049	0.000834494	upregulated
NFASC	0.00368049	0.000834494	upregulated
SMARCC2	0.00369823	0.000839768	upregulated
LMNB1	0.00373953	0.00085041	upregulated
SCN2A	0.00375752	0.000855774	downregulated
PPM1K	0.00384748	0.000877565	downregulated
TIMM10	0.00389031	0.00088865	downregulated
SNRPN	0.00390899	0.000894239	upregulated
ERI3	0.00392777	0.000899865	downregulated
FTH1	0.00394663	0.000905521	upregulated
HDHD2	0.00395975	0.000911211	upregulated
TPR	0.00395975	0.000911211	upregulated
FXYD6	0.00397876	0.000916933	downregulated
ATIC	0.00399202	0.000922679	upregulated
NAT8L	0.00399202	0.000922689	downregulated
ATP6AP2	0.00404981	0.000940156	downregulated
ECI2	0.00404981	0.000940156	downregulated
SLK	0.00404981	0.000940158	downregulated
PARK7	0.00406574	0.000945233	upregulated
RDH11	0.00408285	0.000951974	downregulated
SLC27A4	0.00408285	0.000951974	downregulated
CAMKK2	0.00410244	0.000957931	downregulated
USP15	0.00412214	0.000963925	upregulated
PTK2B	0.00416783	0.000976019	downregulated
TFAM	0.00418782	0.000982118	downregulated
SOD2	0.00420788	0.000988247	upregulated
PPM1E	0.00428098	0.00100686	downregulated
LAMA2	0.00432829	0.00101946	downregulated
GCLC	0.00440331	0.00103861	upregulated
CACYBP	0.00444547	0.00105157	upregulated
NPY	0.00444547	0.00105157	upregulated
IGHM	0.0045159	0.00107129	downregulated
PRUNE2	0.0045159	0.00107129	downregulated
HSPA12B	0.0045656	0.00108462	upregulated
GPRIN1	0.00458736	0.00109134	downregulated
PICK1	0.00460923	0.00109811	downregulated
RGS6	0.0046312	0.00110491	upregulated
COL6A3	0.00465327	0.00111175	upregulated
DOCK9	0.00467544	0.00111863	downregulated
ALDH1A2	0.00469771	0.00112554	upregulated
MYDGF	0.00501934	0.0012043	upregulated
CALB1	0.00510528	0.00122665	downregulated
ISYNA1	0.00519256	0.00124938	upregulated
COL6A2	0.00534608	0.00128813	upregulated
EPN3	0.00540409	0.00130393	upregulated
EPHX1	0.00545505	0.00131992	upregulated
KCND3	0.00545505	0.00131992	downregulated
SPCS2	0.0055478	0.00134424	downregulated
ASS1	0.00555834	0.00135243	upregulated
MAPK1	0.00555834	0.00135243	upregulated
TNC	0.00555834	0.00135243	upregulated
COX8A	0.00565267	0.0013773	downregulated
ACTN2	0.00570585	0.00139412	downregulated
MROH1	0.00570585	0.00139412	upregulated
NAPA	0.00576741	0.00141111	downregulated
CADM1	0.00579447	0.00141969	downregulated
UBA6	0.00585694	0.00143698	upregulated
NDUFS3	0.00592004	0.00145447	downregulated
PPP2CA	0.00605644	0.00149003	upregulated
PRKAG1	0.00622455	0.0015356	upregulated
VPS26A	0.00622455	0.0015356	upregulated
PRRT3	0.00628263	0.00155418	downregulated
SOGA3	0.00628263	0.00155418	downregulated
CAMSAP3	0.00631187	0.00156355	downregulated
FGF12	0.00641788	0.00159198	downregulated
HOMER2	0.0064477	0.00160156	downregulated
ALDOA	0.0064771	0.00161105	downregulated
SUCLG2	0.00654685	0.00163062	upregulated
PIR	0.00656833	0.00164042	upregulated
PPP1R14A	0.00656833	0.00164041	upregulated
BSG	0.00662944	0.00166016	downregulated
SV2B	0.00662944	0.00166015	downregulated
ABHD17B	0.0067715	0.00170032	upregulated
G6PD	0.0067715	0.00170032	upregulated
AIMP2	0.00691634	0.00174137	downregulated
AK5	0.00691634	0.00174137	downregulated
DNM2	0.0069483	0.00175177	upregulated
CAB39L	0.00702211	0.00177276	upregulated
ALDH3A2	0.00704512	0.00178333	upregulated
TBCB	0.00704512	0.00178333	upregulated
ATP6V1A	0.00711665	0.00180385	downregulated
ANP32B	0.00722849	0.00183709	upregulated
CSPG5	0.00722849	0.00183709	downregulated
A2M	0.00728562	0.001859	upregulated
PANK4	0.00728562	0.001859	downregulated
SYP	0.00728562	0.001859	downregulated
OXR1	0.00731922	0.00187005	downregulated
GJA1	0.00735295	0.00188116	upregulated
GNAQ	0.00737706	0.00189232	upregulated
RAB14	0.00737706	0.00189232	downregulated
GOLGA7	0.00741109	0.00190356	upregulated
PAM	0.00747954	0.0019262	downregulated
UBE2D2	0.00747954	0.0019262	downregulated
PSMA6	0.00751399	0.00193762	downregulated
NAP1L1	0.00759328	0.00196063	upregulated
SGSM1	0.00762819	0.00197223	downregulated
USP11	0.00770858	0.00199562	downregulated
DLGAP3	0.00774402	0.00200742	downregulated
CD81	0.00775936	0.00201927	downregulated
CHDH	0.00775936	0.00201927	upregulated
PREP	0.00775936	0.00201926	downregulated
ACTN4	0.00778491	0.00203119	downregulated
PTPRF	0.00778491	0.00203119	upregulated
PSMB8	0.00781058	0.00204317	upregulated
RAP1GAP	0.00781058	0.00204317	downregulated
CPLX2	0.00784648	0.00205522	downregulated
MDH2	0.00788129	0.002067	downregulated
MCU	0.0080594	0.00211645	downregulated
ANXA4	0.00809634	0.00212889	upregulated
KCMF1	0.00817076	0.00215398	downregulated
PAICS	0.00817076	0.00215398	upregulated
FLNB	0.00819769	0.00216663	upregulated
NPTN	0.00819769	0.00216663	downregulated
PRKAB2	0.00823525	0.00217935	upregulated
TCEAL5	0.00827296	0.00219212	upregulated
VSNL1	0.00835625	0.00221702	downregulated
ARPC3	0.00838711	0.00223089	upregulated
FRRS1L	0.00838711	0.00223089	downregulated
ISCU	0.00842549	0.00224394	downregulated
FARSA	0.00869215	0.00232378	downregulated
RNH1	0.00869215	0.00232377	upregulated
TMX3	0.00869215	0.00232379	downregulated
MAPRE3	0.0087318	0.00233735	downregulated
REEP1	0.00882275	0.00236468	downregulated
DNPH1	0.00895515	0.00240622	upregulated
PCYOX1L	0.00895515	0.00240622	downregulated
CALD1	0.00899591	0.00242022	upregulated
DBNL	0.00919522	0.00247695	downregulated
AVL9	0.00934439	0.0025203	downregulated
LCP1	0.00948387	0.00256434	upregulated
SYAP1	0.00948387	0.00256434	downregulated
HMGCS1	0.00951492	0.00257917	downregulated
WASF1	0.00951492	0.00257917	downregulated
HSPD1	0.00955402	0.002593	downregulated
CXADR	0.00960128	0.00260908	downregulated
RPL18A	0.00964469	0.00262414	downregulated
PPP2R1A	0.0100735	0.00274761	downregulated
PSMD9	0.0100735	0.00274762	upregulated
MTAP	0.0101063	0.00276341	upregulated
NID1	0.0101063	0.00276342	upregulated
CHL1	0.0101976	0.00279527	downregulated
LMO7	0.0101976	0.00279527	downregulated
PGM2L1	0.0103022	0.00282744	downregulated
LAMC1	0.0103486	0.00284368	upregulated
B2M	0.0103951	0.00285998	upregulated
NT5C	0.0105017	0.00289285	upregulated
ARHGAP23	0.010523	0.00290941	downregulated
LCMT1	0.010523	0.0029094	upregulated
SRSF4	0.010523	0.0029094	upregulated
PPP1R9B	0.0105703	0.00292606	downregulated
EFR3B	0.0105919	0.00294279	downregulated
KIF5A	0.0105919	0.00294279	upregulated
RUVBL1	0.0105919	0.00294279	upregulated
ITGA7	0.0106395	0.00295962	upregulated
CLPTM1	0.0107353	0.00299352	downregulated
UQCRB	0.0107353	0.00299352	downregulated
GGT7	0.010969	0.00306241	downregulated
DBT	0.0110674	0.00309738	downregulated
MTCH2	0.0110674	0.00309737	downregulated
COL1A1	0.0110902	0.00311502	upregulated
FSD1	0.0110902	0.00311501	downregulated
MECP2	0.0110902	0.00311501	upregulated
APOA2	0.0111265	0.00313273	upregulated
PSMB2	0.0111265	0.00313273	upregulated
MAPK9	0.0111629	0.00315054	upregulated
RBM39	0.0111629	0.00315054	upregulated
SARS2	0.0112766	0.00318644	downregulated
MACROD1	0.0113135	0.00320453	upregulated
NAMPT	0.0113135	0.00320453	upregulated
SNRNP200	0.0114933	0.00325935	upregulated
CYTH3	0.011648	0.00331503	downregulated
NRBP2	0.011648	0.00331503	upregulated
PPP1CB	0.011648	0.00331503	downregulated
ELAVL3	0.0117661	0.00335263	upregulated
LARP1	0.0118185	0.00337157	downregulated
AP2M1	0.0119772	0.00342899	downregulated
DMD	0.0119772	0.003429	upregulated
WDR45	0.0119772	0.003429	downregulated
COX4I1	0.0120258	0.003447	downregulated
SFXN1	0.012084	0.00346776	downregulated
COL4A2	0.0121378	0.00348731	upregulated
COL1A2	0.0123004	0.00354652	upregulated
NUDT5	0.0123004	0.00354652	upregulated
RBM3	0.0123004	0.00354652	downregulated
ASTN1	0.0124651	0.00360664	downregulated
DYNLL2	0.0124651	0.00360664	downregulated
FLNC	0.0124651	0.00360665	upregulated
PCP4	0.0128036	0.00370892	downregulated
CNP	0.0128452	0.00372956	upregulated
RFTN1	0.0128452	0.00372967	downregulated
CNTN2	0.0129743	0.00377153	upregulated
TPD52	0.0132512	0.00385652	downregulated
HNRNPM	0.0133096	0.00387803	upregulated
HADH	0.0133684	0.00389967	downregulated
YWHAQ	0.0135021	0.00394325	upregulated
ATP6V0D2	0.0137129	0.00400946	downregulated
DST	0.0139106	0.00407667	downregulated
PPP1R1B	0.0139106	0.00407666	downregulated
DHX9	0.0141108	0.0041449	upregulated
SFPQ	0.0141108	0.00414488	upregulated
IFIT1	0.0141564	0.00416787	downregulated
PMP2	0.0141564	0.00416787	upregulated
SCARB2	0.0142185	0.00419096	downregulated
MAP1B	0.0142644	0.00421312	downregulated
TRIM36	0.0142644	0.00421417	downregulated
AP3M2	0.0143269	0.00423748	downregulated
AGAP2	0.0146296	0.00433195	downregulated
WDR7	0.0147745	0.00437985	downregulated
CAPN1	0.0148222	0.00440403	upregulated
SNCA	0.0148222	0.00440402	downregulated
YES1	0.014887	0.00442831	upregulated
UBE2K	0.0149519	0.00445269	downregulated
ARL15	0.0149832	0.00447722	downregulated
CDC42EP1	0.0149832	0.00447722	upregulated
UROD	0.0149832	0.00447722	downregulated
APOA1	0.0150316	0.00450185	upregulated
SDHC	0.0150316	0.00450184	downregulated
SRSF7	0.0153474	0.00460162	upregulated
DPYSL4	0.0153969	0.00462686	downregulated
EPS15	0.0153969	0.00462689	upregulated
ACY1	0.0154119	0.00465227	upregulated
MAPK8IP3	0.0154119	0.00465227	downregulated
PRMT8	0.0154119	0.00465227	downregulated
RNASE1	0.0154119	0.00465227	upregulated
COPG1	0.0154791	0.00467777	upregulated
BCAP29	0.0155465	0.00470341	downregulated
ARPC5	0.0155967	0.00472916	upregulated
PREPL	0.0155967	0.00472914	upregulated
ANKMY2	0.0156646	0.00475504	downregulated
DDT	0.0158876	0.00483349	upregulated
SCP2	0.0158876	0.00483349	upregulated
PPP3R1	0.015939	0.0048599	downregulated
RPS9	0.015939	0.0048599	downregulated
CTBP2	0.0159905	0.00488643	upregulated
STMN2	0.0159905	0.00488643	upregulated
MYO5A	0.016324	0.00499388	downregulated
CORO2B	0.016484	0.0050484	downregulated
BCAS3	0.0165372	0.00507588	downregulated
MMGT1	0.0165372	0.00507588	downregulated
HNRNPH1	0.0165905	0.00510348	upregulated
NUMA1	0.0165905	0.00510347	upregulated
ADAP1	0.016644	0.0051312	downregulated
RPL26	0.016644	0.00513121	downregulated
RPL12	0.0167161	0.00515908	downregulated
PTRH2	0.0169711	0.00524351	downregulated
PLXNA4	0.0172293	0.00532914	downregulated
ARHGEF2	0.0173974	0.00538702	downregulated
SERBP1	0.0174724	0.00541614	downregulated
DNAJB4	0.0175476	0.0054454	downregulated
CLCN6	0.0175848	0.00547481	upregulated
LANCL2	0.0175848	0.00547479	downregulated
PGBD5	0.0175848	0.00547481	downregulated
HNRNPD	0.0176606	0.00550436	downregulated
LMNB2	0.0177365	0.00553402	upregulated
CMPK1	0.0178129	0.00556388	upregulated
RALY	0.0179858	0.00562398	upregulated
ANP32A	0.0180631	0.00565428	upregulated
RAPGEF4	0.0182383	0.00571527	downregulated
PSMA3	0.0186131	0.00583904	upregulated
PCLO	0.0186928	0.00587035	downregulated
GRHPR	0.0192598	0.00606144	upregulated
TMEM126A	0.0192598	0.00606147	downregulated
LIPA	0.0193419	0.00609385	upregulated
NOLC1	0.0195281	0.0061591	upregulated
LRP1	0.0196947	0.00622495	upregulated
PDP1	0.0196947	0.00622498	downregulated
ILVBL	0.0197362	0.00625816	upregulated
LZIC	0.0197362	0.00625816	upregulated
OXCT1	0.0197362	0.00625815	downregulated
EDC4	0.0198202	0.00629149	downregulated
RAP1GDS1	0.0199045	0.00632498	downregulated
XRCC6	0.0199891	0.00635862	upregulated
SLC38A2	0.0200741	0.00639246	upregulated
KALRN	0.020569	0.00656396	downregulated
PHACTR1	0.020569	0.00656397	downregulated
EIF3I	0.0208534	0.00666886	upregulated
PLXNC1	0.0208534	0.00666886	downregulated
RNPEP	0.0209195	0.00670416	upregulated
SPR	0.0209195	0.00670416	upregulated
PYGB	0.021335	0.00684451	upregulated
RTKN	0.0214328	0.00688317	upregulated
PPP2R5E	0.0216367	0.00695597	downregulated
DLST	0.0216823	0.0069926	downregulated
EARS2	0.0216823	0.00699262	downregulated
MAP1S	0.0216823	0.00699262	downregulated
PI4KA	0.0217736	0.00702943	downregulated
FUS	0.0220729	0.007141	downregulated
PSMA2	0.0220729	0.007141	upregulated
PSMB5	0.0222821	0.00721624	upregulated
CFH	0.0223757	0.00725413	upregulated
DIABLO	0.0224229	0.00729219	downregulated
HTRA1	0.0224229	0.00729219	upregulated
MFF	0.0224229	0.00729219	downregulated
CAMKV	0.0225171	0.00733043	downregulated
PLSCR4	0.0227301	0.00740746	upregulated
NAPG	0.0229448	0.00748521	downregulated
ICAM5	0.0230409	0.00752436	downregulated
RPL30	0.0231374	0.0075637	downregulated
DHCR7	0.0232102	0.00760322	upregulated
MTX3	0.0232102	0.00760322	downregulated
OGDHL	0.0232833	0.00764291	downregulated
SPP1	0.0232833	0.00764293	upregulated
PARVA	0.0233327	0.0076828	upregulated
SAR1B	0.0233327	0.00768281	upregulated
SH3BGRL	0.0233327	0.00768281	upregulated
PXK	0.0239224	0.00788507	upregulated
HECTD4	0.0239975	0.00792609	upregulated
SLC6A17	0.0239975	0.00792609	downregulated
NUCKS1	0.0240976	0.0079673	upregulated
GRSF1	0.024198	0.00800867	upregulated
DYNC1I2	0.0242989	0.0080503	upregulated
EIF4B	0.0243753	0.00809209	downregulated
RYR3	0.0243753	0.00809209	downregulated
S100A1	0.0244519	0.00813407	upregulated
SSBP1	0.0244519	0.00813407	upregulated
DBN1	0.0248086	0.00826115	downregulated
APOD	0.0248865	0.00830393	upregulated
RAB5A	0.0248865	0.00830393	upregulated
GPRC5B	0.0249647	0.00834692	upregulated
HDGF	0.0249647	0.00834692	upregulated
ZC2HC1A	0.0250685	0.00839009	downregulated
GRM2	0.0254075	0.00852076	downregulated
GSTM2	0.0254075	0.00852074	upregulated
GCDH	0.0255129	0.00856474	downregulated
CSNK2B	0.0256187	0.00860891	downregulated
F2	0.0256989	0.00865328	upregulated
RBP1	0.0256989	0.00865328	upregulated
TMEM43	0.0259382	0.00874263	upregulated
CPNE1	0.0262877	0.00887821	upregulated
TNPO1	0.0262877	0.00887822	upregulated
SND1	0.0263963	0.00892382	upregulated
PSMA1	0.0265053	0.00896965	upregulated
ITGB8	0.0267512	0.00906191	upregulated
TSC2	0.0268615	0.00910837	downregulated
COX7A2	0.0272489	0.00924897	downregulated
EPS15L1	0.0273339	0.0092963	downregulated
PGLS	0.0273339	0.00929631	upregulated
C2CD5	0.0273919	0.00934383	downregulated
HINT2	0.0273919	0.00934383	downregulated
PFKFB2	0.0273919	0.00934383	upregulated
ARPP19	0.0275045	0.00939156	downregulated
CAV1	0.0276176	0.00943953	upregulated
PPFIA3	0.0277311	0.00948769	downregulated
AKR1A1	0.0279869	0.00958467	upregulated
MAL2	0.0281018	0.00963353	downregulated
HSP90AB4P	0.0283327	0.00973188	upregulated
PITHD1	0.0283327	0.00973187	upregulated
CORO1A	0.0285934	0.0098311	downregulated
NFS1	0.0287104	0.00988105	downregulated
NID2	0.0288279	0.00993124	upregulated
GCA	0.0289458	0.00998165	upregulated
CSNK2A2	0.0290641	0.0100323	upregulated
MIEN1	0.0291543	0.0100831	upregulated
QKI	0.0291543	0.0100831	upregulated
C11orf54	0.0298704	0.0103409	upregulated
SPAG9	0.0299919	0.0103931	downregulated
SUOX	0.030572	0.0106045	downregulated
HNRNPA2B1	0.0307907	0.0107071	upregulated
ITPR1	0.0307907	0.0107116	downregulated
PPP1CA	0.0307907	0.0107116	upregulated
GNG2	0.0310711	0.0108197	downregulated
NPTXR	0.0313234	0.0109287	downregulated
OPA3	0.0313234	0.0109287	downregulated
LRRC57	0.0317665	0.0110941	downregulated
COMT	0.0321841	0.0112617	upregulated
PRKCE	0.0321841	0.0112617	downregulated
ICA1	0.032638	0.0114316	downregulated
FABP3	0.0329013	0.011546	upregulated
RDH13	0.0329013	0.0115461	downregulated
BRI3BP	0.0336647	0.0118368	downregulated
MXRA7	0.0336647	0.0118368	downregulated
RCN1	0.0339352	0.0119548	downregulated
TUBB3	0.0339352	0.0119548	upregulated
PSMD10	0.0340712	0.0120143	upregulated
RASA1	0.0342076	0.012074	downregulated
COA6	0.0343117	0.0121339	downregulated
SCRIB	0.0343117	0.0121339	upregulated
SCAMP2	0.0347583	0.0123154	upregulated
SVIP	0.0347583	0.0123154	downregulated
IDH3A	0.0348639	0.0123754	downregulated
VAPA	0.0348639	0.0123764	downregulated
TAPT1	0.0350032	0.0124377	downregulated
HTRA2	0.0352832	0.0125611	downregulated
PAFAH1B2	0.0352832	0.012561	upregulated
PTPRN	0.0354239	0.0126231	downregulated
PSMD12	0.0357408	0.0127481	downregulated
DNAJC11	0.0358492	0.0128111	downregulated
NUDT21	0.0358492	0.0128111	upregulated
TRIM25	0.0359918	0.0128742	upregulated
NOP58	0.0366369	0.0131298	upregulated
SH2D5	0.0366369	0.0131298	downregulated
HP1BP3	0.0371097	0.0133243	upregulated
PPIA	0.0371097	0.0133243	downregulated
BRSK2	0.0379571	0.0136543	downregulated
LSM1	0.0379571	0.0136543	upregulated
ITIH4	0.0382935	0.0137883	upregulated
EIF5	0.0389741	0.0140597	upregulated
USP7	0.0389741	0.0140597	downregulated
RTN3	0.0393184	0.0141972	downregulated
ABHD10	0.0397839	0.0144057	downregulated
FDPS	0.0397839	0.0144057	upregulated
NUCB1	0.0397839	0.0144057	downregulated
ATAD1	0.0399401	0.0144758	downregulated
GAS7	0.0400595	0.0145461	downregulated
MCTS1	0.0400595	0.0145461	downregulated
DFFA	0.0402167	0.0146168	upregulated
UGGT1	0.0407672	0.0148307	downregulated
ZER1	0.0413242	0.0150473	upregulated
PRKCA	0.0414855	0.0151201	upregulated
PITRM1	0.0416477	0.0151933	downregulated
GDAP1	0.0417715	0.0152667	downregulated
NF1	0.0417715	0.0152667	downregulated
GABBR1	0.0423403	0.015489	downregulated
CRKL	0.0429158	0.015714	upregulated
ABI2	0.0430033	0.0157897	downregulated
KIF5B	0.0430033	0.0157897	upregulated
PLLP	0.0430033	0.0157897	upregulated
RAP1A	0.0431307	0.0158656	upregulated
SEC24C	0.0431307	0.0158657	downregulated
ACADSB	0.0435064	0.0160186	downregulated
BCAS1	0.0436753	0.0160956	upregulated
AKR1B1	0.0442662	0.0163283	upregulated
NDUFAF3	0.0448643	0.0165641	downregulated
DPM1	0.0451702	0.0167229	downregulated
NT5C2	0.0451702	0.0167229	upregulated
THNSL1	0.0451702	0.0167229	downregulated
ABHD12	0.0453446	0.0168028	downregulated
SCAMP5	0.0457368	0.0169636	downregulated
FNBP1	0.0459131	0.0170446	upregulated
SPARCL1	0.0460899	0.0171258	downregulated
LYPLAL1	0.0462675	0.0172074	upregulated
HNRNPUL2	0.0471114	0.0175372	downregulated
PRKAR2B	0.0472921	0.0176205	downregulated
GMPPB	0.0474736	0.0177042	upregulated
RPL13	0.0476556	0.0177882	downregulated
ARPC2	0.0482489	0.0180423	downregulated
TTC7B	0.0482489	0.0180423	downregulated
NAPRT	0.0486627	0.0182135	downregulated
SERPINA3	0.0488486	0.0182996	upregulated
COPB1	0.0492223	0.0184729	upregulated
TBCC	0.0492223	0.0184729	downregulated
STAM	0.0494101	0.0185601	downregulated
CHGB	0.0498323	0.0187356	downregulated
CMBL	0.0502576	0.0189125
NUBPL	0.0504488	0.0190015
AGT	0.0513115	0.0193612
CNTNAP1	0.0513115	0.0193612
LACTB2	0.05146	0.019452
RAB23	0.05146	0.019452
MLEC	0.051655	0.0195432
CSNK2A1	0.0520936	0.0197268
GLRX5	0.052244	0.0198191
SFXN3	0.052244	0.0198191
IDH3G	0.0524417	0.0199119
GIT2	0.05264	0.020005
SRSF1	0.0528389	0.0200985
RFTN2	0.053487	0.0203812
S100A11	0.053487	0.0203812
METAP2	0.05419	0.0206674
RAB5C	0.0543939	0.0207635
CAMLG	0.0545984	0.0208601
ADAM10	0.0550095	0.0210544
HBG2	0.0550095	0.0210544
TIMM22	0.0552161	0.0211521
DDRGK1	0.0553744	0.0212503
ILF2	0.0553744	0.0212503
NDUFB4	0.0558396	0.0214477
EIF3J	0.0560488	0.021547
GABRG2	0.0567304	0.0218474
PYGM	0.0567304	0.0218474
ACTN1	0.0568427	0.0219484
CENPV	0.0568427	0.0219484
PLXNB1	0.0568427	0.0219484
PSMC3	0.0573184	0.0221515
RPL19	0.0575323	0.0222536
ARHGAP44	0.0578612	0.0224592
CACNA2D3	0.0578612	0.0224591
HSPA5	0.0578612	0.0224591
IGKV3	0.0578612	0.0224591
SBDS	0.0580264	0.0225626
SYNPR	0.0580264	0.0225626
SEZ6L	0.0582427	0.0226664
SLC25A12	0.0584595	0.0227705
EIF4H	0.0588956	0.0229803
SMAP1	0.0588956	0.0229802
SULT4A1	0.0591147	0.0230857
AHCY	0.0592831	0.0231916
MOSPD2	0.0592831	0.0231916
CNPY3	0.0595033	0.0232979
CALB2	0.0597243	0.0234047
ALDH1L1	0.0598943	0.0235118
SOD3	0.0598943	0.0235118
ENSA	0.0601165	0.0236194
INPP1	0.0602876	0.0237274
TSR2	0.0602876	0.0237274
RPS8	0.0610125	0.024054
TSPAN8	0.0610125	0.024054
SH3GL3	0.0615175	0.0242739
HSP90AA1	0.0616919	0.0243818
SNTB1	0.0616919	0.0243845
UBXN6	0.0622016	0.024607
MLF2	0.0623778	0.0247189
PIN1	0.0623778	0.0247189
CTNNB1	0.0631778	0.0250573
PACSIN2	0.0634103	0.025171
LYRM4	0.063932	0.0253997
GSK3B	0.0644572	0.0256302
ORM1	0.0649862	0.0258625
AP3B1	0.0654631	0.0260966
PCMT1	0.0654631	0.0260966
NEBL	0.065999	0.0263326
PSMD4	0.0665386	0.0265704
ATP1A1	0.0673265	0.0269281
ESYT1	0.0673265	0.0269306
GRM5	0.0675718	0.0270516
ENOPH1	0.0680647	0.027295
TJP1	0.0680647	0.027295
MAPRE1	0.0683123	0.0274174
ACSS3	0.0687518	0.0276636
AKAP12	0.0687518	0.0276636
MAP1LC3B	0.0687518	0.0276636
GRM1	0.0693102	0.0279117
MAPK1IP1L	0.0695616	0.0280365
KCNA2	0.0698138	0.0281618
RAB3B	0.0700081	0.0282875
TOMM34	0.0700081	0.0282875
ABLIM1	0.070516	0.0285405
SEMA4D	0.070516	0.0285404
GPHN	0.0716604	0.0290522
TMED9	0.0716604	0.0290522
GNPDA2	0.0718592	0.0291814
MTDH	0.0718592	0.0291814
RTCB	0.0721181	0.0293109
ACSL3	0.0723783	0.0294412
PGM2	0.0729612	0.029703
ETFDH	0.0751259	0.0306351
FUNDC1	0.0751259	0.0306351
RAP2B	0.0757273	0.030906
SLC39A10	0.075998	0.0310422
RPS27A	0.0762576	0.031174
AGPS	0.0764787	0.0313162
SERPINB9	0.0764787	0.0313162
FKBP5	0.0766884	0.0314539
RAD23A	0.0766884	0.0314539
PCSK1	0.0769621	0.0315922
BPGM	0.077173	0.031731
GRIN1	0.077173	0.031731
NDRG1	0.0774481	0.0318703
TIPRL	0.077724	0.0320102
APPL2	0.0779368	0.0321506
SLC8A2	0.0779368	0.0321506
GK	0.0782142	0.0322915
COA3	0.0788359	0.0325748
UBL4A	0.0794617	0.0328603
RPL31	0.0796786	0.0330039
SLC9A1	0.0796786	0.0330038
PNPT1	0.0802446	0.0332927
SNTA1	0.0802446	0.0332927
PALM	0.081232	0.0337298
FAM169A	0.0814528	0.0338766
FTO	0.0814528	0.0338766
LYSMD2	0.0817406	0.034024
MYH14	0.082676	0.0344693
RPL7	0.082676	0.0344693
ALDH2	0.0831922	0.034769
HPCAL1	0.0831922	0.034769
LAMP1	0.0831922	0.034769
NONO	0.0834851	0.0349196
EPHX2	0.0837788	0.0350709
ORM2	0.084437	0.035375
MYO1D	0.0847336	0.0355279
NT5DC3	0.0853292	0.0358354
PPT1	0.0853292	0.0358353
NUDT4	0.086368	0.0363008
CDK18	0.0866004	0.0364572
EMD	0.0866004	0.0364572
GLOD4	0.0874413	0.0369295
GSPT1	0.0874413	0.0369295
IGSF21	0.0874413	0.0369295
SEC22B	0.0874413	0.0369295
RAB31	0.0877464	0.0370881
GABRB1	0.0879822	0.0372473
PSMD13	0.0879822	0.0372473
CCDC6	0.0894285	0.0378899
CTSD	0.0897395	0.038052
ARHGEF11	0.0918427	0.039037
LPCAT1	0.0918427	0.039037
MAP4K4	0.0918427	0.039037
AP3S1	0.0920873	0.0392033
RSU1	0.0920873	0.0392033
CUL4A	0.0924058	0.0393702
RHOG	0.0926517	0.0395376
SAA1	0.0926517	0.0395377
ATP6V0C	0.0929718	0.0397057
GAMT	0.093219	0.0398744
ITPKB	0.093219	0.0398744
SRR	0.0935408	0.0400437
GC	0.0937894	0.0402136
SH3GLB2	0.0937894	0.0402136
DCTN6	0.0941128	0.0403841
SRI	0.0944371	0.0405552
MYO6	0.094539	0.040727
NCAM2	0.094539	0.0407269
SUB1	0.094539	0.0407269
TMSB4X	0.094539	0.0407262
SDCBP	0.0948646	0.0408993
PACS1	0.0955934	0.0412459
PDE2A	0.0963268	0.0415949
PTBP1	0.0966574	0.0417704
RPL36	0.0977311	0.0423005
SRSF9	0.0977311	0.0423005
CAMK4	0.097989	0.0424785
CBS	0.097989	0.0424785
DOCK3	0.0981711	0.0426571
PNKD	0.0981711	0.0426571
PTK2	0.0981711	0.0426571
ACLY	0.0985068	0.0428363
LYNX1	0.0988436	0.0430162
CCNY	0.099937	0.0435597
NUCB2	0.099937	0.0435597
NPM1	0.100278	0.0437421
HSD17B4	0.100619	0.0439251
ERC1	0.100884	0.0441089
GDPD1	0.100884	0.0441089
EIF5A	0.101227	0.0442932
IARS2	0.101995	0.0446639
ARFGAP2	0.102184	0.0448503
CD59	0.102184	0.0448503
PRAF2	0.102184	0.0448503
PPP1R2	0.103387	0.0454133
AUH	0.104008	0.0457917
GALC	0.104008	0.0457919
GLIPR2	0.104008	0.0457919
RPS18	0.10436	0.0459822
ATL2	0.104713	0.0461731
HNRNPU	0.105422	0.046557
NELL2	0.105422	0.046557
NENF	0.106054	0.0469436
PPM1A	0.106054	0.0469436
SNCB	0.106054	0.0469386
CHP1	0.10633	0.0471379
STMN3	0.10633	0.0471379
AGL	0.106607	0.0473328
RRAS	0.106607	0.0473329
SH3BGRL2	0.106966	0.0475286
NCKIPSD	0.107327	0.0477249
GLRX3	0.107688	0.047922
NIF3L1	0.10805	0.0481197
FCER1G	0.108413	0.0483181
CLVS2	0.108777	0.0485171
STK24	0.109142	0.0487169
PCBD1	0.109958	0.0491185
DIRAS1	0.11078	0.0495229
IPO5	0.111606	0.0499298
GPD1L	0.112352	0.0503398
RPL23	0.112352	0.05034
MPST	0.113188	0.0507528
CAMKK1	0.113943	0.0511684
CYB5A	0.113943	0.0511685
CLIC4	0.113979	0.0513773
IGHG4	0.113979	0.0513773
PSMA5	0.113979	0.0513773
RPL5	0.113979	0.0513773
VPS18	0.113979	0.0513772
HIGD1A	0.114272	0.0515869
SAMHD1	0.114272	0.0515869
GART	0.114652	0.0517971
PTPN9	0.115501	0.05222
HDDC2	0.115885	0.0524325
API5	0.116654	0.0528596
PCBP2	0.116654	0.0528596
EPHA4	0.117816	0.0535056
SPTBN2	0.117816	0.0535056
SUGP2	0.117816	0.0535056
CAP1	0.119164	0.0541583
COL4A1	0.119557	0.0543772
LIN7A	0.119951	0.0545971
NDUFA1	0.120346	0.0548176
FNTA	0.121229	0.0552609
SRC	0.121537	0.0554836
VPS25	0.121537	0.0554836
RABIF	0.121937	0.055707
AHSG	0.122246	0.0559313
ITPA	0.122246	0.0559313
GOLPH3	0.123635	0.0566085
GALK1	0.124445	0.0570638
HPRT1	0.124445	0.0570638
FGG	0.125352	0.0575221
COPA	0.125761	0.0577524
DCTN4	0.126676	0.0582153
THY1	0.127083	0.0584452
SPTA1	0.128521	0.0591503
DDHD2	0.128844	0.059386
NAA15	0.128844	0.059386
DDX39B	0.130293	0.0600978
DRG2	0.130619	0.0603366
TWF1	0.130619	0.0603366
SPOCK1	0.132607	0.0612998
NADK2	0.133035	0.0615426
ARPP21	0.135486	0.0627684
CETN2	0.135486	0.0627684
NME2	0.136358	0.0632643
SLC25A23	0.136358	0.0632643
DOC2A	0.136596	0.0635135
EFHD1	0.136596	0.0635135
MAP7D2	0.136596	0.0635135
MAP6D1	0.137034	0.0637635
SF3B3	0.137913	0.064266
TNR	0.137913	0.0642615
HADHA	0.138796	0.0647717
PTGES3	0.138796	0.0647716
RANGAP1	0.13924	0.0650258
GLUL	0.140222	0.0655319
HNRNPC	0.140679	0.0657929
GNL1	0.142129	0.0665675
PARP1	0.142129	0.0665675
ATP2B4	0.142273	0.0668274
DCTN1	0.142273	0.0668274
REEP2	0.142273	0.0668274
SYNM	0.142273	0.0668274
GNPDA1	0.142725	0.0670881
UQCR11	0.144857	0.0681393
HOPX	0.146342	0.0689365
RAB24	0.146342	0.0689366
SRSF3	0.147373	0.0694723
GABRA3	0.148304	0.0700115
SCN1B	0.148304	0.0700115
COPS5	0.148558	0.0702822
HMGB1	0.148558	0.0702822
MYO5B	0.148558	0.0702824
FARP1	0.14892	0.0705541
SUGT1	0.14892	0.0705541
STX5	0.149282	0.0708267
TSFM	0.149282	0.0708267
RPS5	0.150222	0.0713744
VPS4B	0.150222	0.0713744
GPD2	0.150694	0.0716496
CHN1	0.150952	0.0719257
MYL6B	0.150952	0.0719257
SERPINB6	0.150952	0.0719257
ERMN	0.152853	0.0730385
GRIN2B	0.152853	0.0730386
PRMT1	0.152853	0.0730385
TUBB4B	0.152853	0.0730244
ACSL1	0.153332	0.073319
DDAH1	0.154361	0.0738633
GNAI2	0.154883	0.0741656
PAK3	0.155366	0.0744495
CHORDC1	0.155521	0.0747344
LGALS3BP	0.155521	0.0747343
PLCL2	0.155521	0.0747344
RRBP1	0.155521	0.0747343
GSN	0.156869	0.0755943
RPL24	0.156869	0.0755942
SFN	0.156869	0.0755943
TAGLN	0.156869	0.0755943
ISG15	0.157357	0.0758827
PVALB	0.160871	0.077632
ATP6V1D	0.161256	0.0779267
HTATIP2	0.161256	0.0779268
MSMO1	0.161755	0.0782224
GPI	0.162852	0.0788085
C2CD2L	0.163532	0.0794141
OSBP	0.163532	0.0794141
PSMB1	0.163532	0.0794141
TINAGL1	0.163532	0.0794141
WDFY1	0.163532	0.0794141
ATL3	0.163808	0.0797144
GNAZ	0.163808	0.0797142
NUP62	0.163808	0.0797144
ATP8A1	0.164198	0.0800155
PPP1R7	0.164198	0.0800153
STX12	0.165325	0.0806205
AGPAT5	0.165604	0.0809245
COPE	0.165604	0.0809244
SCD5	0.165604	0.0809245
SNRPC	0.166113	0.0812294
ARHGDIA	0.166392	0.0815351
NDUFB10	0.166392	0.0815351
RBP7	0.166392	0.0815351
CLINT1	0.166903	0.0818418
PPA1	0.167414	0.0821492
LAMTOR1	0.167812	0.082458
RPL7A	0.167812	0.082458
COPS6	0.168095	0.0827676
RPL13A	0.168095	0.0827676
SLC25A25	0.168095	0.0827676
CACNB1	0.168494	0.0830781
TTYH1	0.168494	0.083078
HSPA4L	0.16941	0.0837017
RHOA	0.16941	0.0837016
SH3GL2	0.16941	0.0836858
FAM210A	0.169928	0.0840152
NTRK2	0.170447	0.0843294
BZW1	0.170617	0.0846446
PSIP1	0.170617	0.0846446
RAB3GAP2	0.170617	0.0846446
RPS6	0.170617	0.0846446
CTSZ	0.170905	0.0849608
FKBP1A	0.170905	0.0849607
SCRN1	0.170905	0.0849607
LYPLA2	0.172589	0.0859149
UBE2M	0.172589	0.0859149
EEF1A2	0.172997	0.0862216
TESC	0.172997	0.086235
ASRGL1	0.173405	0.0865559
RPL4	0.173405	0.0865559
C12orf57	0.174342	0.0872007
CPE	0.174342	0.0872007
RASGRF2	0.174342	0.0872007
ATP1A2	0.174753	0.0875246
MPRIP	0.174753	0.0875246
PCCA	0.175283	0.0878492
CYB5R1	0.175696	0.088175
TBCE	0.175696	0.0881752
HINT1	0.176228	0.0885019
GAA	0.178072	0.089488
ADAM23	0.17837	0.0898187
SEC31A	0.17837	0.0898187
TTR	0.17837	0.0898187
CAPZB	0.178429	0.0901504
DPY30	0.178429	0.0901504
EIF2B3	0.178429	0.0901504
KHDRBS1	0.178429	0.0901504
VAT1L	0.178429	0.0901503
ABAT	0.178967	0.090483
SF3A1	0.180169	0.0911513
NME3	0.181376	0.0918235
ECH1	0.1818	0.0921609
GNAS	0.1818	0.0921611
PSMB4	0.182346	0.0924996
GLRX	0.183442	0.0931798
PTPRZ1	0.183442	0.0931798
COPZ1	0.183992	0.0935214
TMEM11	0.184543	0.0938639
ATE1	0.185095	0.0942076
CYBRD1	0.185526	0.0945521
RPL3	0.185526	0.0945522
AIP	0.18608	0.0948978
MFSD6	0.186512	0.0952444
P4HB	0.186512	0.0952444
ADAM11	0.186822	0.0955921
CNTFR	0.186822	0.0955921
ENO1	0.186822	0.0955921
COMMD3	0.187256	0.0959407
MRPS31	0.187256	0.0959407
FOLH1	0.188249	0.0966411
GAD1	0.188249	0.0966411
SNX5	0.188249	0.096641
SLC6A7	0.18881	0.0969928
GFM1	0.189247	0.0973456
TACO1	0.189247	0.0973454
TOP2B	0.18981	0.0976993
COMMD2	0.191065	0.0984099
CADM4	0.192896	0.0994835
DPP7	0.192896	0.0994836
NCOA7	0.194167	0.100204
CALM1	0.194486	0.100561
COL14A1	0.194486	0.100567
NUDCD2	0.194486	0.100567
PSMC6	0.19506	0.10093
MRPS2	0.195636	0.101294
EIF3K	0.19692	0.102025
RIMS1	0.198209	0.10276
RHBDD2	0.198793	0.10313
CKMT1A	0.198987	0.103488
ENDOD1	0.198987	0.1035
RGS7	0.198987	0.1035
TBC1D15	0.198987	0.1035
CAPS	0.200157	0.104244
NUDT14	0.200157	0.104244
ATG3	0.201858	0.105745
DYNLL1	0.201858	0.105745
GPSM1	0.201858	0.105368
HSD17B12	0.201858	0.105745
MAP2K1	0.201858	0.105745
PHYHIP	0.201858	0.105745
SLC39A6	0.201858	0.105745
SLC6A1	0.201858	0.105368
STXBP3	0.201858	0.105368
LGALS1	0.202433	0.106114
CRMP1	0.203041	0.106502
CSNK1D	0.203634	0.106882
TRPV1	0.204228	0.107263
HSP90AB1	0.204692	0.107641
RPL35	0.204692	0.107645
PRKCSH	0.205886	0.108413
SLC25A13	0.205886	0.108413
COL12A1	0.207954	0.109572
ACTR2	0.208558	0.109961
PHB2	0.209163	0.11035
SAE1	0.209635	0.110741
SNAP91	0.209635	0.110716
PACS2	0.210242	0.111133
GBE1	0.210851	0.111526
NT5DC1	0.21146	0.11192
LAMTOR5	0.211936	0.112315
MARCKS	0.211936	0.112314
KPNA4	0.212548	0.112712
TMEM245	0.213161	0.113109
AGO1	0.213232	0.113507
ARL1	0.213232	0.113507
MTMR1	0.213232	0.113507
PPP5C	0.213232	0.113507
VCP	0.213232	0.113506
CEP41	0.215973	0.115112
RAB1A	0.215973	0.115112
SLC2A13	0.216593	0.115517
WDR47	0.217215	0.115922
CPLX1	0.217838	0.116328
APRT	0.218463	0.116735
ATP2C1	0.21895	0.117144
WDR91	0.21895	0.117144
CNBP	0.220344	0.117964
ADK	0.220834	0.118376
SRRT	0.220834	0.118376
SAR1A	0.223011	0.119618
PDCD6	0.223646	0.120035
BUB3	0.225702	0.121291
CES1	0.225702	0.121291
ACSF2	0.226058	0.121712
PRDX3	0.226058	0.121712
RPS4X	0.226058	0.121712
ARHGAP26	0.227057	0.122557
OSBPL2	0.227057	0.122557
ROGDI	0.227057	0.122557
TCEAL6	0.227057	0.122557
ELAVL1	0.227558	0.122981
SLC12A5	0.227558	0.122981
MOG	0.228991	0.123833
ELAVL4	0.229495	0.124261
PLP1	0.229495	0.12426
GRB2	0.229857	0.12469
LYRM7	0.229857	0.12469
MYL12A	0.229857	0.12469
HNRNPAB	0.231156	0.125552
MMAB	0.231156	0.125552
MPI	0.231664	0.125984
MTX1	0.231664	0.125984
FAF2	0.232028	0.126418
NIT1	0.232028	0.126418
PPP6C	0.232028	0.126418
VPS13C	0.232681	0.126853
RPS19	0.233336	0.127289
DAG1	0.233992	0.127726
CPM	0.234872	0.128603
HABP4	0.234872	0.128603
IGHA1	0.234872	0.128603
RAB4B	0.234872	0.128603
SCN2B	0.234872	0.128603
CYLD	0.235531	0.129044
AKT1	0.2359	0.129486
EGFR	0.2359	0.129485
RHEB	0.2359	0.129486
DARS2	0.236561	0.129929
SLC3A2	0.237224	0.130373
HADHB	0.239366	0.131712
SCOC	0.239366	0.131712
DTD1	0.240034	0.132161
RAB6B	0.240556	0.132611
UFC1	0.240556	0.132611
EWSR1	0.241898	0.133514
TXNDC5	0.241898	0.133514
KPNB1	0.24257	0.133968
G3BP2	0.243245	0.134423
CLIP2	0.243772	0.134879
WASL	0.243772	0.134879
ACOT7	0.244299	0.135336
IQSEC2	0.244299	0.135336
GSKIP	0.244977	0.135794
KNG1	0.245506	0.136254
PGAM1	0.245506	0.136235
HIBCH	0.246717	0.137176
NISCH	0.246717	0.137176
TXNDC12	0.246717	0.137176
ABHD6	0.248234	0.138104
F13A1	0.24892	0.13857
TPBG	0.249606	0.139036
TOMM40	0.250143	0.139504
WDR1	0.250143	0.139504
EIF5B	0.25068	0.139973
PTBP2	0.25068	0.139973
ZFYVE21	0.25137	0.140444
BSDC1	0.252754	0.141388
DDX5	0.252754	0.141388
DAAM1	0.253142	0.141862
DYNC1LI1	0.253142	0.141862
KLC2	0.253142	0.141862
FAM171A2	0.253378	0.142338
PTPRD	0.253378	0.142338
RHOT2	0.253378	0.142338
SAFB	0.253378	0.142338
EIF4A2	0.253615	0.142814
IGSF8	0.253615	0.142814
PFKP	0.253615	0.142814
WDR45B	0.253615	0.142814
AMPH	0.255859	0.144249
REEP5	0.255859	0.144251
LSM8	0.256098	0.144732
OMG	0.256098	0.144732
SCCPDH	0.256098	0.144732
UBE2L3	0.256098	0.144732
GET4	0.256798	0.145215
FUBP1	0.2575	0.145699
AGRN	0.259923	0.147158
IGHG3	0.26032	0.147647
MTURN	0.26032	0.147647
PPCS	0.26032	0.147647
NFU1	0.262448	0.14912
NQO2	0.262448	0.14912
TWF2	0.262448	0.14912
CPPED1	0.26316	0.149614
ITM2C	0.263874	0.150109
APOL2	0.264275	0.150606
EIF4G2	0.264275	0.150605
NPTX1	0.264275	0.150606
BCS1L	0.26452	0.151103
CNKSR2	0.26452	0.151103
TMED7	0.26452	0.151103
U2AF1	0.26452	0.151103
EIF2S2	0.265236	0.151602
RPL10A	0.265953	0.152102
HDLBP	0.2662	0.152603
SMAP2	0.2662	0.152603
TRAP1	0.2662	0.152603
TXNL1	0.2662	0.152603
PCDH9	0.266919	0.153106
ARL8B	0.268518	0.154114
CNPY2	0.268767	0.154621
LPCAT4	0.268767	0.154621
STUB1	0.268767	0.154621
SURF4	0.268767	0.154621
PIN4	0.269491	0.155128
KPNA1	0.270216	0.155637
FAM107B	0.27183	0.156659
APOB	0.27224	0.157171
PLS3	0.27224	0.157171
SSR3	0.27224	0.157171
TSG101	0.27297	0.157685
DIRAS2	0.273541	0.1582
PSPC1	0.273541	0.1582
ASPHD2	0.275008	0.159235
KCTD12	0.275008	0.159234
TAB1	0.276641	0.160274
PCSK2	0.277217	0.160795
RPS24	0.277217	0.160795
PMVK	0.277794	0.161318
SLC25A4	0.277794	0.161318
CAB39	0.278049	0.161842
PPM1H	0.278049	0.161842
RPL27A	0.278049	0.161842
RRAS2	0.278049	0.161842
PPFIA4	0.278628	0.162368
STRN	0.278628	0.162368
PLCG1	0.280112	0.163422
UPF1	0.280112	0.163422
SCG2	0.280856	0.163952
BAG5	0.282186	0.165014
CHMP1A	0.282186	0.165014
POMGNT2	0.282186	0.165014
FAM177A1	0.283847	0.166082
ILF3	0.285515	0.167154
GSTT1	0.287191	0.168232
USP9X	0.287782	0.168773
WDR44	0.287782	0.168773
ALDH1B1	0.29006	0.170404
SERPINA1	0.29006	0.170404
VPS33B	0.29006	0.170404
ESYT2	0.290822	0.17095
BCL2L2	0.29125	0.171498
CKB	0.29125	0.171477
FAM171A1	0.29125	0.171498
ATP1B3	0.291512	0.172047
ATP6V1F	0.291512	0.172046
CPNE6	0.291512	0.172046
MTMR2	0.291512	0.172047
TSN	0.292277	0.172597
CHMP7	0.292875	0.173148
TBK1	0.292875	0.173148
AGPAT3	0.293474	0.173701
TXNRD2	0.293474	0.173701
ACAA2	0.294242	0.174255
ACOX1	0.295011	0.17481
DYNC1LI2	0.295444	0.175367
HNRNPA1	0.295444	0.175366
MLYCD	0.295444	0.175367
NOVA1	0.296215	0.175925
FUNDC2	0.29665	0.176484
PSMB7	0.29665	0.176484
SRGAP2	0.29665	0.176484
AHNAK2	0.297423	0.177045
MDH1	0.298198	0.177607
SLC4A8	0.298974	0.17817
DTNA	0.299581	0.178735
RPS3	0.299581	0.178735
PMM1	0.300359	0.179301
C1QC	0.302091	0.180437
CCT8	0.302873	0.181007
CDKN1B	0.303314	0.181578
COX6A1	0.303314	0.181578
FN3KRP	0.303314	0.181578
EIF1	0.304713	0.182725
PKIA	0.304713	0.182725
RAN	0.304713	0.182724
KCNMA1	0.306288	0.183876
TFRC	0.306288	0.183877
MAST3	0.307078	0.184455
NHLRC2	0.307696	0.185034
SRSF6	0.307696	0.185034
PPP2R2A	0.308487	0.185614
COX5B	0.309281	0.186197
DGKZ	0.310076	0.18678
CST3	0.310697	0.187365
DNAJB2	0.310697	0.187365
ACO1	0.311943	0.188538
ALDH1A1	0.311943	0.188538
LARS2	0.311943	0.188538
SHMT2	0.311943	0.188538
PTPRE	0.313718	0.189717
LGALSL	0.314345	0.190309
SLC12A2	0.314345	0.190309
ADO	0.315952	0.191496
UBE2I	0.315952	0.191496
TRAPPC10	0.317742	0.192688
YARS2	0.318551	0.193287
RASAL2	0.319361	0.193886
TXN	0.320173	0.194487
ARPC1A	0.320986	0.19509
DYNLRB1	0.321621	0.195693
MON2	0.321621	0.195693
FIS1	0.322078	0.196298
LUC7L	0.322078	0.196299
SYN1	0.322078	0.196299
ANXA7	0.324709	0.198122
ME2	0.324709	0.198122
ALYREF	0.324809	0.198733
DUT	0.324809	0.198733
RPS7	0.324809	0.198733
SNAPIN	0.324809	0.198733
U2AF2	0.324809	0.198733
PCNP	0.32563	0.199345
ACAT1	0.326091	0.199958
CHID1	0.326091	0.199958
UBE2H	0.326091	0.199958
GSTM3	0.326913	0.200573
PPP6R3	0.327736	0.201189
DHRS7	0.328561	0.201807
COQ9	0.329206	0.202425
PRPS1	0.329206	0.202425
DRG1	0.330033	0.203046
CUL4B	0.330317	0.203667
IGLC2	0.330317	0.203667
KBTBD11	0.330317	0.203667
KPNA3	0.330317	0.203667
DLG1	0.333172	0.205541
CAMK1D	0.334005	0.206168
CYB5R3	0.334657	0.206796
LAMTOR2	0.334657	0.206796
TIMM13	0.336514	0.208058
DHRS11	0.336984	0.20869
GSTM5	0.336984	0.20869
NDUFB7	0.336984	0.20869
FAM98A	0.33727	0.209325
PSMD7	0.33727	0.209324
PTMA	0.33727	0.209325
WDR77	0.33727	0.209325
STMN1	0.337926	0.209937
UCHL3	0.337926	0.20996
CAMK1	0.339424	0.211235
COPS2	0.339424	0.211235
IVD	0.339424	0.211235
IMPDH2	0.340082	0.211875
LRG1	0.340082	0.211875
TNS1	0.341957	0.213159
EIF3E	0.342803	0.213803
PSMD11	0.343465	0.214448
SLC25A18	0.343465	0.214448
ZMPSTE24	0.344315	0.215095
STK32C	0.344978	0.215743
SYT5	0.344978	0.215743
CHMP2A	0.345456	0.216392
RAB4A	0.345456	0.216392
RNF7	0.345456	0.216392
RMND1	0.346121	0.217043
TAOK1	0.346121	0.217043
BTF3L4	0.346601	0.217696
FN1	0.346601	0.217696
MSRA	0.346601	0.217696
CNRIP1	0.346894	0.218349
NDUFAB1	0.346894	0.218349
NMRAL1	0.346894	0.218349
SNRPA	0.346894	0.218349
MYH11	0.347748	0.219005
PRKACA	0.348603	0.219661
NAP1L5	0.349459	0.220319
MPV17	0.349942	0.220979
SRP14	0.349942	0.220979
XPOT	0.349942	0.220979
TGM2	0.351849	0.222302
PPP3CB	0.353573	0.22363
STIM2	0.353573	0.22363
ABCD3	0.353681	0.224297
PRKAR2A	0.353681	0.224297
PTP4A2	0.353681	0.224297
RAB39B	0.353681	0.224297
RPS14	0.353681	0.224297
AP1B1	0.355221	0.225634
HPCAL4	0.355221	0.225634
STXBP5	0.355221	0.225634
CDK5	0.355897	0.226305
INF2	0.355897	0.226305
ARCN1	0.357633	0.227651
B4GAT1	0.357633	0.227651
FAM131B	0.359374	0.229002
PITPNB	0.359374	0.229002
HSPA9	0.360216	0.229661
NCKAP1	0.360737	0.230359
TOMM20	0.360737	0.230359
WASF3	0.360737	0.230359
EHD3	0.36142	0.23104
PRDX2	0.36142	0.231024
TRIM28	0.364435	0.233091
FMOD	0.36639	0.234465
SLC1A4	0.367273	0.235154
DIP2C	0.367381	0.235845
GMFG	0.367381	0.235845
ISCA1	0.367381	0.235845
NCL	0.367381	0.235845
SSR4	0.367381	0.235845
ACBD7	0.372402	0.23932
CERS1	0.372402	0.23932
SHC3	0.373294	0.24002
ABCE1	0.373793	0.24072
ANXA11	0.373793	0.24072
VAPB	0.373793	0.24072
DPP3	0.374294	0.241423
FAM3C	0.374294	0.241423
MAPK4	0.374294	0.241423
PFAS	0.374991	0.242126
PIP4K2C	0.374991	0.242126
LIN7B	0.375886	0.242831
PAFAH1B1	0.376783	0.243538
TBC1D17	0.37768	0.244246
ABRACL	0.377986	0.244955
P2RX7	0.377986	0.244955
TAF15	0.377986	0.244955
TECR	0.377986	0.244955
PSMD3	0.378885	0.245666
ATP6V1G1	0.37939	0.246379
PPP1R9A	0.37939	0.246379
RDH14	0.37939	0.246379
IPO9	0.380291	0.247092
RPL9	0.382295	0.248524
FAM114A2	0.383907	0.249962
LMAN1	0.383907	0.249962
RGN	0.383907	0.249962
MYEF2	0.384815	0.250683
CIAPIN1	0.385323	0.251405
CMC1	0.385323	0.251405
TPRG1L	0.385323	0.251405
HNRNPL	0.386232	0.252129
RAB5B	0.386942	0.252855
TATDN1	0.386942	0.252855
DSTN	0.387453	0.253582
SRM	0.387453	0.253581
TMX1	0.387453	0.253582
EXOC8	0.387964	0.25431
RABGGTB	0.387964	0.25431
UQCC1	0.387964	0.25431
PPP1R12A	0.388676	0.25504
SMS	0.388676	0.255039
RCN2	0.389589	0.255771
HCN2	0.390102	0.256503
NQO1	0.390102	0.256503
RPS20	0.390102	0.256503
ABHD16A	0.390615	0.257238
RPL35A	0.390615	0.257238
RPLP0	0.390615	0.257238
TM9SF2	0.392448	0.25871
UBQLN1	0.392448	0.25871
HNMT	0.392762	0.259449
MTMR10	0.392762	0.259449
RAB9B	0.392762	0.259448
WIPF2	0.392762	0.259449
APCS	0.39368	0.260189
PLCXD3	0.394196	0.26093
RAB3GAP1	0.394196	0.26093
SLC39A12	0.394196	0.26093
RPA3	0.39624	0.262417
EEF1B2	0.396961	0.263163
GDI1	0.396961	0.26314
CELF1	0.397479	0.26391
SNX27	0.397479	0.26391
VPS51	0.397479	0.26391
ACTR10	0.398404	0.264659
CROCC	0.39933	0.265409
DCN	0.400053	0.266161
TMED4	0.400053	0.266161
CCDC47	0.400574	0.266914
MGST1	0.400574	0.266914
TRAPPC3	0.400574	0.266913
SCN4A	0.401502	0.267668
PGRMC1	0.402228	0.268424
RPS10	0.402228	0.268424
FBXO44	0.40275	0.269182
GNB1	0.40275	0.269182
PRKCI	0.40275	0.269182
ADAR	0.403477	0.269941
AMPD3	0.403477	0.269941
SNX1	0.404409	0.270701
MPP1	0.407419	0.272991
PRKDC	0.407419	0.272991
CACNG2	0.40815	0.273757
ENTPD2	0.40815	0.273757
CRAT	0.408882	0.274525
DCAKD	0.408882	0.274525
NCALD	0.410348	0.276065
OSBPL1A	0.410348	0.276065
PPP2R2D	0.410348	0.276065
TXNDC17	0.410348	0.276065
ARL6	0.412024	0.277611
FBL	0.412024	0.277611
SRSF10	0.412024	0.277611
ELMO1	0.412346	0.278386
EMC1	0.412346	0.278386
NANS	0.412346	0.278386
STAT1	0.412346	0.278386
ARFGEF1	0.414441	0.279941
STIM1	0.415387	0.28072
HIP1R	0.417074	0.282284
PRPSAP2	0.417074	0.282284
[truncated: 956 more rows]
