# Supplementary material for: Discovery of plasma biomarkers related to blood-brain barrier dysregulation in Alzheimer’s disease
Source: Front Bioinform. 2024 Oct 4;4:1463001. doi: 10.3389/fbinf.2024.1463001 (PMC11487119; doi:10.3389/fbinf.2024.1463001)
Supplement: Supplementary file 2 [file Table3.XLSX]

## Sheet: Supplementary Table 2
	ALS vs Healthy Control		PD vs Healthy Control
	p_adj	p_raw	p_adj	p_raw
APOD	0.455232	0.321627	0.29819	0.13687
B2M	0.511769	0.375689	0.292668	0.130581
C3	0.92144	0.862129	0.0975489	0.0207058
CFH	0.954593	0.923139	0.200063	0.0717967
CLU	0.0618852	0.0258922	0.55674	0.362628
