# Supplementary material for: Discovery of plasma biomarkers related to blood-brain barrier dysregulation in Alzheimer’s disease
Source: Front Bioinform. 2024 Oct 4;4:1463001. doi: 10.3389/fbinf.2024.1463001 (PMC11487119; doi:10.3389/fbinf.2024.1463001)
Supplement: Supplementary file 3 [file Table1.XLSX]

## Sheet: Supplementary Table 1
		p_adj	p_raw	Direction of regulation
Apolipoprotein.C.I..Apo.C.I...ng.ml.		0.000195709	6.70234826638921e-06	upregulated
Pulmonary.and.Activation.Regulated.Chemo..ng.mL.		0.000580351	2.38500552703553e-05	upregulated
Receptor.for.advanced.glycosylation.end..ng.mL.		0.00107747	5.16595491298327e-05	downregulated
Thyroxine.Binding.Globulin..TBG...ug.mL.		0.00132065	7.23645043091571e-05	upregulated
Placenta.Growth.Factor..PLGF...pg.ml.		0.00159343	9.82249246865249e-05	upregulated
Matrix.Metalloproteinase.10..MMP.10...ng.ml.		0.00205745	0.000140921	upregulated
Cortisol..Cortisol...ng.ml.		0.00209328	0.000157713	upregulated
Tissue.Inhibitor.of.Metalloproteinases.1..ng.mL.		0.00264377	0.000217296	upregulated
Apolipoprotein.D..Apo.D...ug.ml.		0.00337693	0.000370074	upregulated
Beta.2.Microglobulin..B2M...ug.mL.		0.00337693	0.000367333	downregulated
Complement.Factor.H..ug.ml.		0.00337693	0.000353486	upregulated
Myeloperoxidase..MPO...ng.mL.		0.00337693	0.000307027	upregulated
Monocyte.Chemotactic.Protein.4..MCP.4...pg.ml.		0.00345654	0.000402474	upregulated
Alpha.1.Microglobulin..A1Micro...ug.ml.		0.00412864	0.00052319	upregulated
Carcinoembryonic.Antigen..CEA...ng.mL.		0.00412864	0.000537289	upregulated
Serum.Glutamic.Oxaloacetic.Transaminase..ug.mL.		0.00458484	0.00062806	upregulated
Thrombopoietin..ng.mL.		0.00494133	0.000710739	upregulated
Resistin..ng.ml.		0.00525797	0.000800617	downregulated
Vascular.Cell.Adhesion.Molecule.1..VCAM...ng.mL.		0.00525797	0.00082831	upregulated
Interleukin.3..IL.3...ng.mL.		0.00764065	0.001256	downregulated
Fas.Ligand..FasL...pg.mL.		0.01466	0.00251028	downregulated
Thrombomodulin..TM...ng.ml.		0.0168945	0.0030086	downregulated
Calcitonin..pg.mL.		0.0215418	0.00398375	upregulated
Proinsulin..Intact..pM.		0.0226804	0.00450501	upregulated
Trefoil.Factor.3..TFF3...ug.ml.		0.0226804	0.00446841	downregulated
Angiopoietin.2..ANG.2...ng.mL.		0.0227189	0.00466826	upregulated
Peptide.YY..PYY...pg.mL.		0.0246438	0.00523258	downregulated
CD.40.antigen..CD40...ng.mL.		0.0251544	0.00568558	downregulated
Fibroblast.Growth.Factor.4..FGF.4...pg.mL.		0.0251544	0.00559002	upregulated
Apolipoprotein.B..Apo.B...ug.ml.		0.0257604	0.005999	upregulated
Fetuin.A..ug.ml.		0.0282478	0.00677173	upregulated
Haptoglobin..mg.mL.		0.0327044	0.0080641	downregulated
Immunoglobulin.M..IGM...mg.mL.		0.0360625	0.00913913	upregulated
Tumor.Necrosis.Factor.alpha..TNF.alpha...pg.mL.		0.0388552	0.0102056	upregulated
Tumor.Necrosis.Factor.Receptor.Like.2..T..ng.mL.		0.0388552	0.0103791	upregulated
Clusterin..CLU...ug.ml.		0.039731	0.0108852	upregulated
Proinsulin..Total..pM.		0.0549302	0.0154256	upregulated
Betacellulin..BTC...pg.mL.		0.0604233	0.018557	upregulated
Fibrinogen..mg.mL.		0.0604233	0.0194513	downregulated
Heparin.Binding.EGF.Like.Growth.Factor....pg.mL.		0.0604233	0.0191825	upregulated
Matrix.Metalloproteinase.2..MMP.2...ng.mL.		0.0604233	0.0192327
Tamm.Horsfall.Urinary.Glycoprotein..THP...ug.ml.		0.0604233	0.0187525
Vascular.Endothelial.Growth.Factor..VEGF..pg.mL.		0.0604233	0.0186708
Macrophage.Inflammatory.Protein.1.alpha..pg.mL.		0.0660185	0.0217047
Brain.Natriuretic.Peptide...BNP...pg.ml.		0.0706638	0.0237159
Osteopontin..ng.ml.		0.0708501	0.0242637
Prostatic.Acid.Phosphatase..PAP...ng.mL.		0.0764979	0.0267219
Insulin.like.Growth.Factor.Binding.Prote..ng.mL.		0.0780166	0.0283211
Serum.Amyloid.P.Component..SAP...ug.mL.		0.0780166	0.0279253
Vitamin.K.Dependent.Protein.S..VKDPS...ug.ml.		0.0815833	0.0301746
Alpha.2.Macroglobulin..A2Macro...mg.mL.		0.0837821	0.0315617
Macrophage.Inflammatory.Protein.3.alpha..pg.ml.		0.0930196	0.0363159
Matrix.Metalloproteinase.7..MMP.7...ng.ml.		0.0930196	0.0361711
Stem.Cell.Factor..SCF...pg.mL.		0.095884	0.0380909
Interleukin.8..IL.8...pg.mL.		0.100872	0.0407633
Intercellular.Adhesion.Molecule.1..ICAM...ng.mL.		0.11103	0.0456289
Agouti.Related.Protein..AGRP...pg.mL.		0.114623	0.0478906
Macrophage.Colony.Stimulating.Factor.1....ng.mL.		0.137361	0.0583313
Matrix.Metalloproteinase.9..total..MMP.9..ng.ml.		0.163606	0.0705971
Apolipoprotein.A.I..Apo.A.I...mg.mL.		0.171961	0.0765581
Tenascin.C..TN.C...ng.mL.		0.171961	0.0761807
Adiponectin..ug.mL.		0.172366	0.0779188
Eotaxin.3..pg.mL.		0.180447	0.0828081
Pancreatic.Polypeptide..PPP...pg.ml.		0.200117	0.0932052
Monocyte.Chemotactic.Protein.3..MCP.3...pg.mL.		0.201408	0.095186
Monokine.Induced.by.Gamma.Interferon..MI..pg.ml.		0.202596	0.0971349
Interferon.gamma.Induced.Protein.10..IP...pg.ml.		0.202723	0.0985843
T.Lymphocyte.Secreted.Protein.I.309..I.3..pg.mL.		0.203017	0.100118
Myeloid.Progenitor.Inhibitory.Factor.1....ng.mL.		0.206622	0.103311
Plasminogen.Activator.Inhibitor.1..PAI.1..ng.mL.		0.209316	0.106092
Alpha.Fetoprotein..AFP...ng.mL.		0.250591	0.12995
B.Lymphocyte.Chemoattractant..BLC...pg.ml.		0.250591	0.130445
Cystatin.C..ng.ml.		0.279589	0.151284
Prolactin..PRL...ng.ml.		0.279589	0.1488
Vitronectin..ug.ml.		0.279589	0.150268
FASLG.Receptor..FAS...ng.mL.		0.291624	0.159794
Sex.Hormone.Binding.Globulin..SHBG...nmol.L.		0.301298	0.167158
Fatty.Acid.Binding.Protein..heart...FABP..ng.mL.		0.343819	0.193104
Apolipoprotein.A.IV..Apo.A.IV...ug.ml.		0.348958	0.19838
TNF.Related.Apoptosis.Inducing.Ligand.Re..ng.mL.		0.361446	0.207955
Angiotensinogen..ng.mL.		0.375042	0.218346
Apolipoprotein.C.III..Apo.C.III...ug.mL.		0.385328	0.226974
Cancer.Antigen.19.9..CA.19.9...U.mL.		0.392344	0.233794
Ciliary.Neurotrophic.Factor..CNTF...pg.mL.		0.418783	0.252417
Epidermal.Growth.Factor.Receptor..EGFR...ng.mL.		0.422533	0.257571
Alpha.1.Antichymotrypsin..AACT...ug.ml.		0.424124	0.267256
Ferritin..FRTN...ng.mL.		0.424124	0.266137
Macrophage.Migration.Inhibitory.Factor....ng.mL.		0.424124	0.262798
Kidney.Injury.Molecule.1...KIM.1...ng.ml.		0.4242	0.27021
Apolipoprotein.a...Lp.a....ug.mL.		0.425333	0.275325
Myoglobin..ng.mL.		0.425333	0.276758
Thyroid.Stimulating.Hormone...TSH...uIU.mL.		0.428368	0.281667
Epithelial.Derived.Neutrophil.Activating..ng.mL.		0.431421	0.288992
von.Willebrand.Factor..vWF...ug.mL.		0.431421	0.289584
C.peptide..ng.ml.		0.448158	0.310027
Monocyte.Chemotactic.Protein.1..MCP.1...pg.mL.		0.448158	0.304791
Macrophage.Inflammatory.Protein.1.beta....pg.mL.		0.448158	0.307864
Neutrophil.Gelatinase.Associated.Lipocal..ng.ml.		0.50075	0.349839
Follicle.Stimulating.Hormone..FSH...mIU.mL.		0.528594	0.372912
Immunoglobulin.E..IgE...ng.mL.		0.555922	0.395999
AXL.Receptor.Tyrosine.Kinase..AXL...ng.mL.		0.573761	0.415262
Creatine.Kinase.MB..CK.MB...ng.mL.		0.573761	0.416566
Testosterone..Total..ng.ml.		0.609947	0.447016
Serotransferrin..Transferrin...mg.dl.		0.6231	0.460923
Chromogranin.A..CgA...ng.mL.		0.625084	0.466673
Thrombospondin.1..ng.mL.		0.643417	0.484766
C.Reactive.Protein..CRP...ug.mL.		0.653489	0.496831
Angiotensin.Converting.Enzyme..ACE...ng.ml.		0.656638	0.506139
Macrophage.Derived.Chemokine..MDC...pg.mL.		0.656638	0.50822
Interleukin.16..IL.16...pg.mL.		0.668171	0.526299
Leptin..ng.mL.		0.668171	0.525239
Apolipoprotein.E..Apo.E...ug.ml.		0.673151	0.538245
Eotaxin.1..pg.mL.		0.673151	0.543838
Neuronal.Cell.Adhesion.Molecule..Nr.CAM...ng.mL.		0.673151	0.544053
Factor.VII..ng.mL.		0.675989	0.550978
Chemokine.CC.4..HCC.4...ng.mL.		0.680428	0.559256
Hepatocyte.Growth.Factor..HGF...ng.mL.		0.700895	0.580878
Insulin..uIU.mL.		0.74761	0.634956
Luteinizing.Hormone...LH...mIU.mL.		0.74761	0.630793
Sortilin..ng.mL.		0.74761	0.631024
Platelet.Derived.Growth.Factor.BB..PDGF...pg.ml.		0.74895	0.641224
Epidermal.Growth.Factor..EGF...pg.mL.		0.774432	0.67365
Monocyte.Chemotactic.Protein.2..MCP.2...pg.ml.		0.774432	0.672938
Interleukin.13..IL.13...pg.mL.		0.776789	0.681021
Brain.Derived.Neurotrophic.Factor..BDNF...ng.mL.		0.791385	0.704762
Matrix.Metalloproteinase.1..MMP.1...ng.ml.		0.791385	0.69946
Thymus.Expressed.Chemokine..TECK...ng.mL.		0.791385	0.710078
T.Cell.Specific.Protein.RANTES..RANTES...ng.mL.		0.800966	0.724161
Apolipoprotein.A.II..Apo.A.II...ng.ml.		0.85147	0.775654
Growth.Hormone..GH...ng.mL.		0.860744	0.795893
Transthyretin..TTR...mg.dl.		0.860744	0.795893
Bone.Morphogenetic.Protein.6..BMP.6...ng.mL.		0.920242	0.858408
E.Selectin..ng.mL.		0.920242	0.863514
CD40.Ligand..CD40.L...ng.mL.		0.938228	0.886818
Interleukin.6.receptor..IL.6r...ng.mL.		0.955518	0.909705
Glutathione.S.Transferase.alpha..GST.alp..ng.ml.		0.984771	0.944301
CD5..CD5L...ng.ml.		0.995921	0.962937
Growth.Regulated.alpha.protein..GRO.alph..pg.mL.		0.995921	0.968635
Immunoglobulin.A..IgA...mg.mL.		0.998704	0.998704
Interleukin.18..IL.18...pg.mL.		0.998704	0.98937
Matrix.Metalloproteinase.9..MMP.9...ng.mL.		0.998704	0.984444
Superoxide.Dismutase.1..Soluble..SOD.1...ng.mL.		0.998704	0.997407
Alpha.1.Antitrypsin..AAT...mg.mL.		1.90421375204383e-06	2.60851198910113e-08
Apolipoprotein.H..Apo.H...ug.mL.		2.70782804498098e-05	7.41870697255063e-07
Complement.C3..C3...mg.mL.		4.95513824338004e-06	1.01817909110549e-07
Pregnancy.Associated.Plasma.Protein.A..P..mIU.mL.		6.12953063270225e-14	4.19830865253579e-16
